# Supplementary material for: Deciphering the Therapeutic Mechanisms of Wuzi Ershen Decoction in Treating Oligoasthenozoospermia through the Network Pharmacology Approach
Source: Evid Based Complement Alternat Med. 2021 Aug 6;2021:5591844. doi: 10.1155/2021/5591844 (PMC8363445; doi:10.1155/2021/5591844)
Supplement: Supplementary Materials — Table S1: candidate compounds of each herb in WZESD. Table S2: detailed information for the 681 candidate targets of WZESD. Table S3: candidate compounds and their candidate targets for WZESD. Table S4: 446 target genes related to oligoasthenozoospermia obtained from GeneCards. Table S5: topological parameter for the generated oligoasthenozoospermia-specific protein interaction network. Table S6: the proteins and compounds performed for molecular docking. Table S7: molecular docking results of 61 potential compounds with 21 potential proteins. [file 5591844.f1.zip]

Archive with 7 entries (7 files):
- 5591844.f1/Additional table S1.txt
- 5591844.f1/Additional table S2.txt
- 5591844.f1/Additional table S3.txt
- 5591844.f1/Additional table S4.txt
- 5591844.f1/Additional table S5.txt
- 5591844.f1/Additional table S6.txt
- 5591844.f1/Additional table S7.txt
