# Supplementary material for: Deciphering the Therapeutic Mechanisms of Wuzi Ershen Decoction in Treating Oligoasthenozoospermia through the Network Pharmacology Approach
Source: Evid Based Complement Alternat Med. 2021 Aug 6;2021:5591844. doi: 10.1155/2021/5591844 (PMC8363445; doi:10.1155/2021/5591844)
Supplement: Supplementary Materials — Table S1: candidate compounds of each herb in WZESD. Table S2: detailed information for the 681 candidate targets of WZESD. Table S3: candidate compounds and their candidate targets for WZESD. Table S4: 446 target genes related to oligoasthenozoospermia obtained from GeneCards. Table S5: topological parameter for the generated oligoasthenozoospermia-specific protein interaction network. Table S6: the proteins and compounds performed for molecular docking. Table S7: molecular docking results of 61 potential compounds with 21 potential proteins. [file 5591844.f1.zip › 5591844.f1/Additional table S1.txt]

Additional Table S1. Candidate compounds of each herb in WZESD
Herbname	Chemicalname	Molecule ID	CID	OB	DL	Database
Schisandra Chinensis (SC, Wuweizi)	(+)-Gomisin K3	NA	73057	NA	NA	BATMAN-TCM
Schisandra Chinensis (SC, Wuweizi)	(E)-9-Isopropyl-6-Methyl-5,9-Decadiene-2-One	NA	5318635	NA	NA	BATMAN-TCM
Schisandra Chinensis (SC, Wuweizi)	1-(1,5-Dimethyl-4-Hexenyl)-4-Methyl Benzene	NA	5316889	NA	NA	BATMAN-TCM
Schisandra Chinensis (SC, Wuweizi)	1-Methyl-4-Methylethenylcyclohexene	NA	5319725	NA	NA	BATMAN-TCM
Schisandra Chinensis (SC, Wuweizi)	1-Phenyl-1,3-Butanedion	NA	7166	NA	NA	BATMAN-TCM
Schisandra Chinensis (SC, Wuweizi)	2-(P-Cyclohexyl-Phenoxy)Ethanol	NA	160168	NA	NA	BATMAN-TCM
Schisandra Chinensis (SC, Wuweizi)	2-Isopropyl-5-Methylanisole	NA	14104	NA	NA	BATMAN-TCM
Schisandra Chinensis (SC, Wuweizi)	3-Phenyldecane	NA	20740	NA	NA	BATMAN-TCM
Schisandra Chinensis (SC, Wuweizi)	Alpha-Limonene	NA	22311	NA	NA	BATMAN-TCM
Schisandra Chinensis (SC, Wuweizi)	Beta-Bisabolene	NA	10104370	NA	NA	BATMAN-TCM
Schisandra Chinensis (SC, Wuweizi)	Beta-Chamigrene	NA	442353	NA	NA	BATMAN-TCM
Schisandra Chinensis (SC, Wuweizi)	Beta-Pinene	NA	14896	NA	NA	BATMAN-TCM
Schisandra Chinensis (SC, Wuweizi)	Beta-Santalol	NA	6857681	NA	NA	BATMAN-TCM
Schisandra Chinensis (SC, Wuweizi)	Beta-Sesquiphellandrene	NA	12315492	NA	NA	BATMAN-TCM
Schisandra Chinensis (SC, Wuweizi)	Camphene	NA	440966	NA	NA	BATMAN-TCM
Schisandra Chinensis (SC, Wuweizi)	Campherenol	NA	5315645	NA	NA	BATMAN-TCM
Schisandra Chinensis (SC, Wuweizi)	Chamissonin Diacetate	NA	6436585	NA	NA	BATMAN-TCM
Schisandra Chinensis (SC, Wuweizi)	Citral	NA	11197481	NA	NA	BATMAN-TCM
Schisandra Chinensis (SC, Wuweizi)	Citronellol	NA	101977	NA	NA	BATMAN-TCM
Schisandra Chinensis (SC, Wuweizi)	Clovene	NA	11229486	NA	NA	BATMAN-TCM
Schisandra Chinensis (SC, Wuweizi)	Clupanodonic Acid	NA	5497182	NA	NA	BATMAN-TCM
Schisandra Chinensis (SC, Wuweizi)	Cuparene	NA	11084908	NA	NA	BATMAN-TCM
Schisandra Chinensis (SC, Wuweizi)	Delta-Terpineol	NA	81722	NA	NA	BATMAN-TCM
Schisandra Chinensis (SC, Wuweizi)	D eoxyharringtonine	NA	56840949	NA	NA	BATMAN-TCM
Schisandra Chinensis (SC, Wuweizi)	Deoxyschizandrin	NA	43595	NA	NA	BATMAN-TCM
Schisandra Chinensis (SC, Wuweizi)	Deoxyshikonin	NA	98914	NA	NA	BATMAN-TCM
Schisandra Chinensis (SC, Wuweizi)	D-Limonene	NA	440917	NA	NA	BATMAN-TCM
Schisandra Chinensis (SC, Wuweizi)	Elemicin	NA	10248	NA	NA	BATMAN-TCM
Schisandra Chinensis (SC, Wuweizi)	Epiguaipyridine	NA	5317082	NA	NA	BATMAN-TCM
Schisandra Chinensis (SC, Wuweizi)	Epsilon-Cadinene	NA	5315590	NA	NA	BATMAN-TCM
Schisandra Chinensis (SC, Wuweizi)	Gama-Octalactone	NA	86852	NA	NA	BATMAN-TCM
Schisandra Chinensis (SC, Wuweizi)	Gamma-Selinene	NA	10655819	NA	NA	BATMAN-TCM
Schisandra Chinensis (SC, Wuweizi)	Geraniol	NA	643820	NA	NA	BATMAN-TCM
Schisandra Chinensis (SC, Wuweizi)	Gomisin T	NA	5317805	NA	NA	BATMAN-TCM
Schisandra Chinensis (SC, Wuweizi)	Isolongifolene	NA	11127402	NA	NA	BATMAN-TCM
Schisandra Chinensis (SC, Wuweizi)	Linalool	NA	443158	NA	NA	BATMAN-TCM
Schisandra Chinensis (SC, Wuweizi)	Longifolene	NA	5489258	NA	NA	BATMAN-TCM
Schisandra Chinensis (SC, Wuweizi)	Longispinogenin	NA	23641100	NA	NA	BATMAN-TCM
Schisandra Chinensis (SC, Wuweizi)	Myrcene	NA	31253	NA	NA	BATMAN-TCM
Schisandra Chinensis (SC, Wuweizi)	Myricadiol	NA	5319977	NA	NA	BATMAN-TCM
Schisandra Chinensis (SC, Wuweizi)	Nonylphenol	NA	6427088	NA	NA	BATMAN-TCM
Schisandra Chinensis (SC, Wuweizi)	Nootkatone	NA	9794438	NA	NA	BATMAN-TCM
Schisandra Chinensis (SC, Wuweizi)	P-Cymene	NA	7463	NA	NA	BATMAN-TCM
Schisandra Chinensis (SC, Wuweizi)	Phenyl-2-Propanone	NA	7678	NA	NA	BATMAN-TCM
Schisandra Chinensis (SC, Wuweizi)	Phenylpropyl Alcohol	NA	31234	NA	NA	BATMAN-TCM
Schisandra Chinensis (SC, Wuweizi)	Pregomisin	NA	11315296	NA	NA	BATMAN-TCM
Schisandra Chinensis (SC, Wuweizi)	Schisanhenol	NA	6713072	NA	NA	BATMAN-TCM
Schisandra Chinensis (SC, Wuweizi)	Sesquicarene	NA	11074502	NA	NA	BATMAN-TCM
Schisandra Chinensis (SC, Wuweizi)	Terpinen-4-Ol	NA	11468	NA	NA	BATMAN-TCM
Schisandra Chinensis (SC, Wuweizi)	Thujopsene	NA	11401461	NA	NA	BATMAN-TCM
Schisandra Chinensis (SC, Wuweizi)	Vitamin K1	NA	45357188	NA	NA	BATMAN-TCM
Schisandra Chinensis (SC, Wuweizi)	Angeloylgomisin O	MOL008956	NA	31.97	0.85	TCMSP
Schisandra Chinensis (SC, Wuweizi)	angusifolin B	MOL009235	NA	34.82	0.56	TCMSP
Schisandra Chinensis (SC, Wuweizi)	Deoxyharringtonine	MOL005317	NA	39.27	0.81	TCMSP
Schisandra Chinensis (SC, Wuweizi)	Gomisin G	MOL008974	NA	32.68	0.83	TCMSP
Schisandra Chinensis (SC, Wuweizi)	Gomisin R	MOL008978	NA	34.84	0.86	TCMSP
Schisandra Chinensis (SC, Wuweizi)	Gomisin-A	MOL008968	NA	30.69	0.78	TCMSP
Schisandra Chinensis (SC, Wuweizi)	Interiotherin B	MOL009199	NA	31.76	0.77	TCMSP
Schisandra Chinensis (SC, Wuweizi)	kadsulignan B	MOL009213	NA	30.63	0.84	TCMSP
Schisandra Chinensis (SC, Wuweizi)	Longikaurin A	MOL004624	NA	47.72	0.53	TCMSP
Schisandra Chinensis (SC, Wuweizi)	neokadsuranic acid C	MOL009219	NA	35.4	0.85	TCMSP
Schisandra Chinensis (SC, Wuweizi)	neokadsuranin	MOL009220	NA	33.35	0.88	TCMSP
Schisandra Chinensis (SC, Wuweizi)	Schizandrer B	MOL008957	NA	30.71	0.83	TCMSP
Schisandra Chinensis (SC, Wuweizi)	¦Á-Isocubebenol	NA	46224401	NA	NA	PubMed
Schisandra Chinensis (SC, Wuweizi)	Gomisin A	NA	634470	NA	NA	PubMed
Schisandra Chinensis (SC, Wuweizi)	Wuweizisu C	MOL008992	NA	46.27	0.84	TCMSP
Plantaginis Semen (PS, Cheqianzi)	daucostero_qt	MOL005869	NA	36.91	0.75	TCMSP
Plantaginis Semen (PS, Cheqianzi)	Dihydrotricetin	MOL007813	440836	58.12	0.28	TCMSP
Plantaginis Semen (PS, Cheqianzi)	Hypolaetin	MOL007819	5281648	33.24	0.28	TCMSP
Plantaginis Semen (PS, Cheqianzi)	orobanchoside_qt	MOL007835	NA	55.99	0.82	TCMSP
Plantaginis Semen (PS, Cheqianzi)	sitosterol	MOL000359	12303645	36.91	0.75	TCMSP
Plantaginis Semen (PS, Cheqianzi)	Dinatin	MOL001735	5281628	30.97	0.27	TCMSP
Plantaginis Semen (PS, Cheqianzi)	quercetin	MOL000098	5280343	46.43	0.28	TCMSP
Plantaginis Semen (PS, Cheqianzi)	Baic alein	NA	9816931	NA	NA	BATMAN-TCM
Plantaginis Semen (PS, Cheqianzi)	geniposidic acid	NA	443354	NA	NA	PubMed
Plantaginis Semen (PS, Cheqianzi)	Acteoside	NA	5281800	NA	NA	PubMed
Lycii Fructus (LF, Gouqizi)	(24r)-4alpha-Methyl-24-Ethylcholesta-7,25-Dien-3beta-Yl Acetate	NA	5319653	NA	NA	BATMAN-TCM
Lycii Fructus (LF, Gouqizi)	24-Methyl-31-Norlanost-9(11)-En ol	NA	5319735	NA	NA	BATMAN-TCM
Lycii Fructus (LF, Gouqizi)	24-Methylenelophenol	NA	25201809	NA	NA	BATMAN-TCM
Lycii Fructus (LF, Gouqizi)	31-Norcyclolaudenol	NA	5320202	NA	NA	BATMAN-TCM
Lycii Fructus (LF, Gouqizi)	Ascorbic Acid	NA	54742561	NA	NA	BATMAN-TCM
Lycii Fructus (LF, Gouqizi)	At ropine	NA	24847973	NA	NA	BATMAN-TCM
Lycii Fructus (LF, Gouqizi)	Beta-Amyrin	NA	15942855	NA	NA	BATMAN-TCM
Lycii Fructus (LF, Gouqizi)	Betaine	NA	104358	NA	NA	BATMAN-TCM
Lycii Fructus (LF, Gouqizi)	Campesterol	NA	51051617	NA	NA	BATMAN-TCM
Lycii Fructus (LF, Gouqizi)	Carotene	NA	5280489	NA	NA	BATMAN-TCM
Lycii Fructus (LF, Gouqizi)	Cholesterol	NA	46840178	NA	NA	BATMAN-TCM
Lycii Fructus (LF, Gouqizi)	Citrostadienol	NA	25245448	NA	NA	BATMAN-TCM
Lycii Fructus (LF, Gouqizi)	Citrulline	NA	637599	NA	NA	BATMAN-TCM
Lycii Fructus (LF, Gouqizi)	Cycloartanol	NA	16061351	NA	NA	BATMAN-TCM
Lycii Fructus (LF, Gouqizi)	Cycloartanol Acetate	NA	5316234	NA	NA	BATMAN-TCM
Lycii Fructus (LF, Gouqizi)	Cycloeucalenol	NA	50986194	NA	NA	BATMAN-TCM
Lycii Fructus (LF, Gouqizi)	Delta-Carotene	NA	9807220	NA	NA	BATMAN-TCM
Lycii Fructus (LF, Gouqizi)	Gamma-Aminobutyric Acid	NA	210329	NA	NA	BATMAN-TCM
Lycii Fructus (LF, Gouqizi)	Gamma-Sitosterol	NA	636741	NA	NA	BATMAN-TCM
Lycii Fructus (LF, Gouqizi)	Hyoscyamine	NA	23622704	NA	NA	BATMAN-TCM
Lycii Fructus (LF, Gouqizi)	Lanosterol	NA	44135612	NA	NA	BATMAN-TCM
Lycii Fructus (LF, Gouqizi)	Lupeol	NA	44586882	NA	NA	BATMAN-TCM
Lycii Fructus (LF, Gouqizi)	Nicotinic Acid	NA	644263	NA	NA	BATMAN-TCM
Lycii Fructus (LF, Gouqizi)	Ob tusifoliol	NA	25203494	NA	NA	BATMAN-TCM
Lycii Fructus (LF, Gouqizi)	Physalien	NA	5281250	NA	NA	BATMAN-TCM
Lycii Fructus (LF, Gouqizi)	Riboflavine	NA	493570	NA	NA	BATMAN-TCM
Lycii Fructus (LF, Gouqizi)	Safranal	NA	61041	NA	NA	BATMAN-TCM
Lycii Fructus (LF, Gouqizi)	Scopoletin	NA	5280460	NA	NA	BATMAN-TCM
Lycii Fructus (LF, Gouqizi)	Trans-Cinnamic Acid	NA	5957728	NA	NA	BATMAN-TCM
Lycii Fructus (LF, Gouqizi)	Vitamin B1	NA	44134964	NA	NA	BATMAN-TCM
Lycii Fructus (LF, Gouqizi)	Vitamin B12	NA	54605677	NA	NA	BATMAN-TCM
Lycii Fructus (LF, Gouqizi)	Vitamin C	NA	54690394	NA	NA	BATMAN-TCM
Lycii Fructus (LF, Gouqizi)	Zeaxanthin	NA	29921731	NA	NA	BATMAN-TCM
Lycii Fructus (LF, Gouqizi)	(E,E)-1-ethyl octadeca-3,13-dienoate	MOL009656	NA	42	0.19	TCMSP
Lycii Fructus (LF, Gouqizi)	14b-pregnane	MOL009604	NA	34.78	0.34	TCMSP
Lycii Fructus (LF, Gouqizi)	24-ethylcholest-22-enol	MOL009617	NA	37.09	0.75	TCMSP
Lycii Fructus (LF, Gouqizi)	24-ethylcholesta-5,22-dienol	MOL009618	NA	43.83	0.76	TCMSP
Lycii Fructus (LF, Gouqizi)	24-methyl-31-norlanost-9(11)-enol	MOL009620	NA	38	0.75	TCMSP
Lycii Fructus (LF, Gouqizi)	24-methylenelanost-8-enol	MOL009621	NA	42.37	0.77	TCMSP
Lycii Fructus (LF, Gouqizi)	24-methylidenelophenol	MOL007449	5283640	44.19	0.75	TCMSP
Lycii Fructus (LF, Gouqizi)	31-norlanost-9(11)-enol	MOL009633	NA	38.35	0.72	TCMSP
Lycii Fructus (LF, Gouqizi)	31-norlanosterol	MOL009634	NA	42.2	0.73	TCMSP
Lycii Fructus (LF, Gouqizi)	4,24-methyllophenol	MOL009635	NA	37.83	0.75	TCMSP
Lycii Fructus (LF, Gouqizi)	4alpha,14alpha,24-trimethylcholesta-8,24-dienol	MOL009640	NA	38.91	0.76	TCMSP
Lycii Fructus (LF, Gouqizi)	4alpha,24-dimethylcholesta-7,24-dienol	MOL009641	NA	42.65	0.75	TCMSP
Lycii Fructus (LF, Gouqizi)	4alpha-methyl-24-ethylcholesta-7,24-dienol	MOL009642	NA	42.3	0.78	TCMSP
Lycii Fructus (LF, Gouqizi)	6-Fluoroindole-7-Dehydrocholesterol	MOL009644	NA	43.73	0.72	TCMSP
Lycii Fructus (LF, Gouqizi)	7-O-Methylluteolin-6-C-beta-glucoside_qt	MOL009646	NA	40.77	0.3	TCMSP
Lycii Fructus (LF, Gouqizi)	atropine	MOL005406	154417	45.97	0.19	TCMSP
Lycii Fructus (LF, Gouqizi)	Atro pine	MOL009650	637577	42.16	0.19	TCMSP
Lycii Fructus (LF, Gouqizi)	beta-sitosterol	MOL000358	222284	36.91	0.75	TCMSP
Lycii Fructus (LF, Gouqizi)	cam pesterol	MOL005438	NA	37.58	0.71	TCMSP
Lycii Fructus (LF, Gouqizi)	CLR	MOL000953	5997	37.87	0.68	TCMSP
Lycii Fructus (LF, Gouqizi)	cyanin	MOL006209	NA	47.42	0.76	TCMSP
Lycii Fructus (LF, Gouqizi)	Cycloartenol	MOL003578	NA	38.69	0.78	TCMSP
Lycii Fructus (LF, Gouqizi)	daucosterol_qt	MOL008173	5317750	36.91	0.75	TCMSP
Lycii Fructus (LF, Gouqizi)	Ethyl linolenate	MOL001495	6371716	46.1	0.2	TCMSP
Lycii Fructus (LF, Gouqizi)	Fucosterol	MOL009622	5281328	43.78	0.76	TCMSP
Lycii Fructus (LF, Gouqizi)	glycitein	MOL008400	5317750	50.48	0.24	TCMSP
Lycii Fructus (LF, Gouqizi)	LAN	MOL001979	246983	42.12	0.75	TCMSP
Lycii Fructus (LF, Gouqizi)	lanost-8-en-3beta-ol	MOL009677	440560	34.23	0.74	TCMSP
Lycii Fructus (LF, Gouqizi)	lanost-8-enol	MOL009678	65252	34.23	0.74	TCMSP
Lycii Fructus (LF, Gouqizi)	Lophenol	MOL009639	160482	38.13	0.71	TCMSP
Lycii Fructus (LF, Gouqizi)	Mandenol	MOL001494	5282184	42	0.19	TCMSP
Lycii Fructus (LF, Gouqizi)	Obtusifoliol	MOL009681	65252	42.55	0.76	TCMSP
Lycii Fructus (LF, Gouqizi)	Physcion-8-O-beta-D-gentiobioside	MOL009665	5320543	43.9	0.62	TCMSP
Lycii Fructus (LF, Gouqizi)	quercetin	MOL000098	5280343	46.43	0.28	TCMSP
Lycii Fructus (LF, Gouqizi)	Sitosterol alpha1	MOL001323	9548595	43.28	0.78	TCMSP
Lycii Fructus (LF, Gouqizi)	Stigmasterol	MOL000449	5280794	43.83	0.76	TCMSP & BATMAN-TCM
Cuscutae Semen (CS, Tusizi )	sesamin	MOL001558	72307	56.55	0.83	TCMSP
Cuscutae Semen (CS, Tusizi )	NSC63551	MOL000184	5356634	39.25	0.76	TCMSP
Cuscutae Semen (CS, Tusizi )	isorhamnetin	MOL000354	5281654	49.6	0.31	TCMSP
Cuscutae Semen (CS, Tusizi )	beta-sitosterol	MOL000358	222284	36.91	0.75	TCMSP
Cuscutae Semen (CS, Tusizi )	kaempferol	MOL000422	5280863	41.88	0.24	TCMSP
Cuscutae Semen (CS, Tusizi )	campest-5-en-3beta-ol	MOL005043	173183	37.58	0.71	TCMSP
Cuscutae Semen (CS, Tusizi )	Isofucosterol	MOL005440	5281326	43.78	0.76	TCMSP
Cuscutae Semen (CS, Tusizi )	matrine	MOL005944	NA	63.77	0.25	TCMSP
Cuscutae Semen (CS, Tusizi )	CLR	MOL000953	5997	37.87	0.68	TCMSP
Cuscutae Semen (CS, Tusizi )	quercetin	MOL000098	5280343	46.43	0.28	TCMSP
Cuscutae Semen (CS, Tusizi )	Campesterol	NA	51051617	NA	NA	BATMAN-TCM
Cuscutae Semen (CS, Tusizi )	Hyperoside	NA	5281643	NA	NA	PubMed
Cuscutae Semen (CS, Tusizi )	Astragalin	NA	5282102	NA	NA	PubMed
Cuscutae Semen (CS, Tusizi )	Isoquercitrin	NA	5280804	NA	NA	PubMed
Cuscutae Semen (CS, Tusizi )	Quercitrin	NA	5280459	NA	NA	PubMed
Rubi Fructus (RF, Fupengzi)	ellagic acid	MOL001002	NA	43.06	0.43	TCMSP
Rubi Fructus (RF, Fupengzi)	Ammidin	MOL001941	10212	34.55	0.22	TCMSP
Rubi Fructus (RF, Fupengzi)	beta-sitosterol	MOL000358	222284	36.91	0.75	TCMSP
Rubi Fructus (RF, Fupengzi)	sitosterol	MOL000359	12303645	36.91	0.75	TCMSP
Rubi Fructus (RF, Fupengzi)	kaempferol	MOL000422	5280863	41.88	0.24	TCMSP
Rubi Fructus (RF, Fupengzi)	quercetin	MOL000098	5280343	46.43	0.28	TCMSP
Radix Salviae (RS, Danshen)	(2R)-3-(3,4-dihydroxyphenyl)-2-[(Z)-3-(3,4-dihydroxyphenyl)acryloyl]oxy-propionic acid	MOL007132	9841799	109.38	0.35	TCMSP
Radix Salviae (RS, Danshen)	1-Hydroxytaxinine A	NA	10097180	NA	NA	BATMAN-TCM
Radix Salviae (RS, Danshen)	6-Hydroxymethyllumazin	NA	6325373	NA	NA	BATMAN-TCM
Radix Salviae (RS, Danshen)	Cryptoxanthin	NA	5281235	NA	NA	BATMAN-TCM
Radix Salviae (RS, Danshen)	Dauricine	NA	45358120	NA	NA	BATMAN-TCM
Radix Salviae (RS, Danshen)	Dehydromiltirone	NA	3082765	NA	NA	BATMAN-TCM
Radix Salviae (RS, Danshen)	Dihydrokaranone	NA	10353347	NA	NA	BATMAN-TCM
Radix Salviae (RS, Danshen)	Ferruginol	NA	521330	NA	NA	BATMAN-TCM
Radix Salviae (RS, Danshen)	Gamma-Sitosterol	NA	636741	NA	NA	BATMAN-TCM
Radix Salviae (RS, Danshen)	Isotenulin	NA	16745519	NA	NA	BATMAN-TCM
Radix Salviae (RS, Danshen)	Miltionone I	NA	101493017	NA	NA	BATMAN-TCM
Radix Salviae (RS, Danshen)	Neotanshinone C	NA	5320114	NA	NA	BATMAN-TCM
Radix Salviae (RS, Danshen)	Salvinone	NA	130233	NA	NA	BATMAN-TCM
Radix Salviae (RS, Danshen)	Salviol	NA	13966146	NA	NA	BATMAN-TCM
Radix Salviae (RS, Danshen)	Samaderin A	NA	4482273	NA	NA	BATMAN-TCM
Radix Salviae (RS, Danshen)	Tanshinone Vi	NA	10534061	NA	NA	BATMAN-TCM
Radix Salviae (RS, Danshen)	Tanshiquinone B	NA	5320113	NA	NA	BATMAN-TCM
Radix Salviae (RS, Danshen)	(6S)-6-(hydroxymethyl)-1,6-dimethyl-8,9-dihydro-7H-naphtho[8,7-g]benzofuran-10,11-dione	MOL007155	9926694	65.26	0.45	TCMSP
Radix Salviae (RS, Danshen)	(6S)-6-hydroxy-1-methyl-6-methylol-8,9-dihydro-7H-naphtho[8,7-g]benzofuran-10,11-quinone	MOL007150	16730071	75.39	0.46	TCMSP
Radix Salviae (RS, Danshen)	(6S,7R)-6,7-dihydroxy-1,6-dimethyl-8,9-dihydro-7H-naphtho[8,7-g]benzofuran-10,11-dione	MOL007070	10470747	41.31	0.45	TCMSP
Radix Salviae (RS, Danshen)	(E)-3-[2-(3,4-dihydroxyphenyl)-7-hydroxy-benzofuran-4-yl]acrylic acid	MOL007048	10403222	48.24	0.31	TCMSP
Radix Salviae (RS, Danshen)	1,2,5,6-tetrahydrotanshinone	MOL001601	NA	38.75	0.36	TCMSP
Radix Salviae (RS, Danshen)	1-methyl-8,9-dihydro-7H-naphtho[5,6-g]benzofuran-6,10,11-trione	MOL007127	10062187	34.72	0.37	TCMSP
Radix Salviae (RS, Danshen)	2-(4-hydroxy-3-methoxyphenyl)-5-(3-hydroxypropyl)-7-methoxy-3-benzofurancarboxaldehyde	MOL007050	6709746	62.78	0.4	TCMSP
Radix Salviae (RS, Danshen)	2-isopropyl-8-methylphenanthrene-3,4-dione	MOL007041	135872	40.86	0.23	TCMSP
Radix Salviae (RS, Danshen)	3-beta-Hydroxymethyllenetanshiquinone	MOL007059	5318290	32.16	0.41	TCMSP
Radix Salviae (RS, Danshen)	3¦Á-hydroxytanshinone¢òa	MOL007045	14626764	44.93	0.44	TCMSP
Radix Salviae (RS, Danshen)	4-methylenemiltirone	MOL007049	14609851	34.35	0.23	TCMSP
Radix Salviae (RS, Danshen)	5,6-dihydroxy-7-isopropyl-1,1-dimethyl-2,3-dihydrophenanthren-4-one	MOL007036	11011966	33.77	0.29	TCMSP
Radix Salviae (RS, Danshen)	Baicalin	MOL002776	64982	40.12	0.75	TCMSP
Radix Salviae (RS, Danshen)	C09092	MOL007107	442027	36.07	0.25	TCMSP
Radix Salviae (RS, Danshen)	cryptotanshinone	MOL007088	160254	52.34	0.4	TCMSP
Radix Salviae (RS, Danshen)	Danshenol A	MOL007082	3083514	56.97	0.52	TCMSP
Radix Salviae (RS, Danshen)	Danshenol B	MOL007081	3083515	57.95	0.56	TCMSP
Radix Salviae (RS, Danshen)	danshenspiroketallactone	MOL007094	NA	50.43	0.31	TCMSP
Radix Salviae (RS, Danshen)	dan-shexinkum d	MOL007093	NA	38.88	0.55	TCMSP
Radix Salviae (RS, Danshen)	Dehydrotanshinone II A	MOL002651	128994	43.76	0.4	TCMSP
Radix Salviae (RS, Danshen)	deoxyneocryptotanshinone	MOL007098	15690458	49.4	0.29	TCMSP
Radix Salviae (RS, Danshen)	digallate	MOL000569	341	61.85	0.26	TCMSP
Radix Salviae (RS, Danshen)	dihydrotanshinlactone	MOL007100	NA	38.68	0.32	TCMSP
Radix Salviae (RS, Danshen)	dihydrotanshinone¢ñ	MOL007101	40785034	45.04	0.36	TCMSP
Radix Salviae (RS, Danshen)	epidanshenspiroketallactone	MOL007105	NA	68.27	0.31	TCMSP
Radix Salviae (RS, Danshen)	formyltanshinone	MOL007058	14609847	73.44	0.42	TCMSP
Radix Salviae (RS, Danshen)	isocryptotanshi-none	MOL007108	NA	54.98	0.39	TCMSP
Radix Salviae (RS, Danshen)	isoimperatorin	MOL001942	68081	45.46	0.23	TCMSP
Radix Salviae (RS, Danshen)	luteolin	MOL000006	5280445	36.16	0.25	TCMSP
Radix Salviae (RS, Danshen)	manool	MOL007115	NA	45.04	0.2	TCMSP
Radix Salviae (RS, Danshen)	Methylenetanshinquinone	MOL007061	105118	37.07	0.36	TCMSP
Radix Salviae (RS, Danshen)	miltionone ¢ñ	MOL007119	5319835	49.68	0.32	TCMSP
Radix Salviae (RS, Danshen)	miltionone ¢ò	MOL007120	5319836	71.03	0.44	TCMSP
Radix Salviae (RS, Danshen)	miltipolone	MOL007121	NA	36.56	0.37	TCMSP
Radix Salviae (RS, Danshen)	neocryptotanshinone	MOL007125	44425165	52.49	0.32	TCMSP
Radix Salviae (RS, Danshen)	poriferast-5-en-3beta-ol	MOL001771	457801	36.91	0.75	TCMSP
Radix Salviae (RS, Danshen)	Poriferasterol	MOL001659	5281330	43.83	0.76	TCMSP
Radix Salviae (RS, Danshen)	prolithospermic acid	MOL007130	NA	64.37	0.31	TCMSP
Radix Salviae (RS, Danshen)	przewalskin a	MOL007063	NA	37.11	0.65	TCMSP
Radix Salviae (RS, Danshen)	przewalskin b	MOL007064	NA	110.32	0.44	TCMSP
Radix Salviae (RS, Danshen)	Przewaquinone B	MOL007068	622085	62.24	0.41	TCMSP
Radix Salviae (RS, Danshen)	przewaquinone c	MOL007069	NA	55.74	0.4	TCMSP
Radix Salviae (RS, Danshen)	Przewaquinone E	MOL007152	126072	42.85	0.45	TCMSP
Radix Salviae (RS, Danshen)	przewaquinone f	MOL007071	NA	40.31	0.46	TCMSP
Radix Salviae (RS, Danshen)	salvianolic acid g	MOL007141	NA	45.56	0.61	TCMSP
Radix Salviae (RS, Danshen)	salvianolic acid j	MOL007142	NA	43.38	0.72	TCMSP
Radix Salviae (RS, Danshen)	Salvilenone	MOL007085	NA	30.38	0.38	TCMSP
Radix Salviae (RS, Danshen)	salvilenone ¢ñ	MOL007143	NA	32.43	0.23	TCMSP
Radix Salviae (RS, Danshen)	salviolone	MOL007145	10355691	31.72	0.24	TCMSP
Radix Salviae (RS, Danshen)	sclareol	MOL007077	7060889	43.67	0.21	TCMSP
Radix Salviae (RS, Danshen)	sugiol	MOL002222	NA	36.11	0.28	TCMSP
Radix Salviae (RS, Danshen)	tanshinaldehyde	MOL007079	NA	52.47	0.45	TCMSP
Radix Salviae (RS, Danshen)	Tanshindiol B	MOL007151	5321620	42.67	0.45	TCMSP
Radix Salviae (RS, Danshen)	tanshinone ¢ö	MOL007156	NA	45.64	0.3	TCMSP
Radix Salviae (RS, Danshen)	Isotanshinone II	MOL007111	626354	49.92	0.4	TCMSP & BATMAN-TCM
Radix Salviae (RS, Danshen)	Miltirone	MOL007122	160142	38.76	0.25	TCMSP & BATMAN-TCM
Radix Salviae (RS, Danshen)	neocryptotanshinone ii	MOL007124	5320066	39.46	0.23	TCMSP & BATMAN-TCM
Radix Salviae (RS, Danshen)	tanshinone iia	MOL007154	164676	49.89	0.4	TCMSP & BATMAN-TCM
Radix Salviae (RS, Danshen)	Paeonol	NA	11092	NA	NA	PubMed
Radix Salviae (RS, Danshen)	rosmarinic acid	NA	5281792	NA	NA	PubMed
Figwort Root (FR, Xuanshen)	sugiol	MOL002222	NA	36.11	0.28	TCMSP
Figwort Root (FR, Xuanshen)	beta-sitosterol	MOL000358	222284	36.91	0.75	TCMSP
Figwort Root (FR, Xuanshen)	sitosterol	MOL000359	12303645	36.91	0.75	TCMSP
Figwort Root (FR, Xuanshen)	14-deoxy-12(R)-sulfoandrographolide	MOL007658	NA	62.57	0.42	TCMSP
Figwort Root (FR, Xuanshen)	harpagoside_qt	MOL007662	NA	122.87	0.32	TCMSP
Figwort Root (FR, Xuanshen)	(-)-Nissolin	NA	442812	NA	NA	BATMAN-TCM
Figwort Root (FR, Xuanshen)	L-Asparagine	NA	6992089	NA	NA	BATMAN-TCM
Figwort Root (FR, Xuanshen)	Methylchavicol	NA	8815	NA	NA	BATMAN-TCM
Figwort Root (FR, Xuanshen)	P-Methoxycinnamic Acid	NA	5285554	NA	NA	BATMAN-TCM
Figwort Root (FR, Xuanshen)	cinnamic acid	NA	444539	NA	NA	PubMed
Figwort Root (FR, Xuanshen)	harpagoside	NA	5281542	NA	NA	PubMed
Dried Radix Rehmanniae (DRR, Shengdihuang)	Campesterol	NA	51051617	NA	NA	BATMAN-TCM
Dried Radix Rehmanniae (DRR, Shengdihuang)	Gamma-Aminobutyric Acid	NA	210329	NA	NA	BATMAN-TCM
Dried Radix Rehmanniae (DRR, Shengdihuang)	Catalpol	NA	91520	NA	NA	PubMed
Rehmanniae Radix Praeparata (RRP, Shudihuang)	sitosterol	MOL000359	12303645	36.91	0.75	TCMSP
Rehmanniae Radix Praeparata (RRP, Shudihuang)	Stigmasterol	MOL000449	5280794	43.83	0.76	TCMSP
Rehmanniae Radix Praeparata (RRP, Shudihuang)	Uridine	NA	45356795	NA	NA	BATMAN-TCM
Rehmanniae Radix Praeparata (RRP, Shudihuang)	acteoside	NA	5281800	NA	NA	PubMed
Rehmanniae Radix Praeparata (RRP, Shudihuang)	Catalpol	NA	91520	NA	NA	PubMed
Polygonati Rhizoma (PR, Huangjing)	DFV	MOL001792	114829	32.76	0.18	TCMSP
Polygonati Rhizoma (PR, Huangjing)	baicalein	MOL002714	5281605	33.52	0.21	TCMSP
Polygonati Rhizoma (PR, Huangjing)	3'-Methoxydaidzein	MOL002959	5319422	48.57	0.24	TCMSP
Polygonati Rhizoma (PR, Huangjing)	beta-sitosterol	MOL000358	222284	36.91	0.75	TCMSP
Polygonati Rhizoma (PR, Huangjing)	sitosterol	MOL000359	12303645	36.91	0.75	TCMSP
Polygonati Rhizoma (PR, Huangjing)	(2R)-7-hydroxy-2-(4-hydroxyphenyl)chroman-4-one	MOL004941	928837	71.12	0.18	TCMSP
Polygonati Rhizoma (PR, Huangjing)	diosgenin	MOL000546	NA	80.88	0.81	TCMSP
Polygonati Rhizoma (PR, Huangjing)	4',5-Dihydroxyflavone	MOL006331	165521	48.55	0.19	TCMSP
Polygonati Rhizoma (PR, Huangjing)	(+)-Syringaresinol-O-beta-D-glucoside	MOL009763	NA	43.35	0.77	TCMSP
Polygonati Rhizoma (PR, Huangjing)	Azetidine-2-Carboxylic Acid	NA	5248351	NA	NA	BATMAN-TCM
Polygonati Rhizoma (PR, Huangjing)	Aspartic Acid	NA	6540254	NA	NA	BATMAN-TCM
Polygonati Rhizoma (PR, Huangjing)	Digitalis Glycoside	NA	53477737	NA	NA	BATMAN-TCM
Polygonati Rhizoma (PR, Huangjing)	Homoserine	NA	6971022	NA	NA	BATMAN-TCM
Polygonati Rhizoma (PR, Huangjing)	Mannose	NA	24749	NA	NA	BATMAN-TCM
Ophiopogon Japonicus (OJ, Maidong)	Uridine	NA	45356795	NA	NA	BATMAN-TCM
Ophiopogon Japonicus (OJ, Maidong)	Methyl Ophiopogonanone B	NA	5319742	NA	NA	BATMAN-TCM
Ophiopogon Japonicus (OJ, Maidong)	Guanosine	NA	16219429	NA	NA	BATMAN-TCM
Ophiopogon Japonicus (OJ, Maidong)	Ophiopogonanone E	NA	5316797	NA	NA	BATMAN-TCM
Ophiopogon Japonicus (OJ, Maidong)	Stigmasterol	NA	5280794	NA	NA	BATMAN-TCM
Ophiopogon Japonicus (OJ, Maidong)	Orchinol	NA	181686	NA	NA	BATMAN-TCM
Epimrdii Herba (EH, Yingyanghuo)	24-epicampesterol	MOL001510	5283637	37.58	0.71	TCMSP
Epimrdii Herba (EH, Yingyanghuo)	Linoleyl acetate	MOL001645	5319042	42.1	0.2	TCMSP
Epimrdii Herba (EH, Yingyanghuo)	poriferast-5-en-3beta-ol	MOL001771	457801	36.91	0.75	TCMSP
Epimrdii Herba (EH, Yingyanghuo)	DFV	MOL001792	114829	32.76	0.18	TCMSP
Epimrdii Herba (EH, Yingyanghuo)	Chryseriol	MOL003044	5280666	35.85	0.27	TCMSP
Epimrdii Herba (EH, Yingyanghuo)	8-Isopentenyl-kaempferol	MOL003542	5318624	38.04	0.39	TCMSP
Epimrdii Herba (EH, Yingyanghuo)	sitosterol	MOL000359	12303645	36.91	0.75	TCMSP
Epimrdii Herba (EH, Yingyanghuo)	kaempferol	MOL000422	5280863	41.88	0.24	TCMSP
Epimrdii Herba (EH, Yingyanghuo)	olivil	MOL004367	NA	62.23	0.41	TCMSP
Epimrdii Herba (EH, Yingyanghuo)	Anhydroicaritin	MOL004373	5318980	45.41	0.44	TCMSP
Epimrdii Herba (EH, Yingyanghuo)	C-Homoerythrinan, 1,6-didehydro-3,15,16-trimethoxy-, (3.beta.)-	MOL004380	NA	39.14	0.49	TCMSP
Epimrdii Herba (EH, Yingyanghuo)	Yinyanghuo A	MOL004382	NA	56.96	0.77	TCMSP
Epimrdii Herba (EH, Yingyanghuo)	Yinyanghuo C	MOL004384	5315395	45.67	0.5	TCMSP
Epimrdii Herba (EH, Yingyanghuo)	Yinyanghuo E	MOL004386	5315397	51.63	0.55	TCMSP
Epimrdii Herba (EH, Yingyanghuo)	6-hydroxy-11,12-dimethoxy-2,2-dimethyl-1,8-dioxo-2,3,4,8-tetrahydro-1H-isochromeno[3,4-h]isoquinolin-2-ium	MOL004388	12115137	60.64	0.66	TCMSP
Epimrdii Herba (EH, Yingyanghuo)	8-(3-methylbut-2-enyl)-2-phenyl-chromone	MOL004391	17861868	48.54	0.25	TCMSP
Epimrdii Herba (EH, Yingyanghuo)	Anhydroicaritin-3-O-alpha-L-rhamnoside	MOL004394	NA	41.58	0.61	TCMSP
Epimrdii Herba (EH, Yingyanghuo)	1,2-bis(4-hydroxy-3-methoxyphenyl)propan-1,3-diol	MOL004396	12468616	52.31	0.22	TCMSP
Epimrdii Herba (EH, Yingyanghuo)	Icariin	MOL004425	5318997	41.58	0.61	TCMSP
Epimrdii Herba (EH, Yingyanghuo)	Icariside A7	MOL004427	5318401	31.91	0.86	TCMSP
Epimrdii Herba (EH, Yingyanghuo)	luteolin	MOL000006	5280445	36.16	0.25	TCMSP
Epimrdii Herba (EH, Yingyanghuo)	Magnograndiolide	MOL000622	5319198	63.71	0.19	TCMSP
Epimrdii Herba (EH, Yingyanghuo)	quercetin	MOL000098	5280343	46.43	0.28	TCMSP
