# Supplementary material for: Deciphering the Therapeutic Mechanisms of Wuzi Ershen Decoction in Treating Oligoasthenozoospermia through the Network Pharmacology Approach
Source: Evid Based Complement Alternat Med. 2021 Aug 6;2021:5591844. doi: 10.1155/2021/5591844 (PMC8363445; doi:10.1155/2021/5591844)
Supplement: Supplementary Materials — Table S1: candidate compounds of each herb in WZESD. Table S2: detailed information for the 681 candidate targets of WZESD. Table S3: candidate compounds and their candidate targets for WZESD. Table S4: 446 target genes related to oligoasthenozoospermia obtained from GeneCards. Table S5: topological parameter for the generated oligoasthenozoospermia-specific protein interaction network. Table S6: the proteins and compounds performed for molecular docking. Table S7: molecular docking results of 61 potential compounds with 21 potential proteins. [file 5591844.f1.zip › 5591844.f1/Additional table S2.txt]

Additional Table S2. Candidate targets of WZESD (681)
Target name	Uniprot ID	Targets Gene name
Alanine--tRNA ligase, cytoplasmic	P49588	AARS
Alanine--tRNA ligase, mitochondrial	Q5JTZ9	AARS2
4-aminobutyrate aminotransferase, mitochondrial	P80404	ABAT
Canalicular multispecific organic anion transporter 1	Q92887	ABCC2
ATP-binding cassette sub-family G member 2	Q9UNQ0	ABCG2
Acetyl-CoA carboxylase 1	Q13085	ACACA
Acetyl-CoA carboxylase 2	O00763	ACACB
Isobutyryl-CoA dehydrogenase, mitochondrial	Q9UKU7	ACAD8
Medium-chain specific acyl-CoA dehydrogenase, mitochondrial	P11310	ACADM
Short-chain specific acyl-CoA dehydrogenase, mitochondrial	P16219	ACADS
Short/branched chain specific acyl-CoA dehydrogenase, mitochondrial	P45954	ACADSB
Acetylcholinesterase	P22303	ACHE
ATP-citrate synthase	P53396	ACLY
Peroxisomal acyl-coenzyme A oxidase 1	Q15067	ACOX1
Low molecular weight phosphotyrosine protein phosphatase	P24666	ACP1
Prostatic acid phosphatase	P15309	ACPP
Long-chain-fatty-acid--CoA ligase 3	O95573	ACSL3
Long-chain-fatty-acid--CoA ligase 4	O60488	ACSL4
Aminoacylase-1	Q03154	ACY1
N-acyl-aromatic-L-amino acid amidohydrolase (carboxylate-forming)	Q96HD9	ACY3
Adenosine deaminase	P00813	ADA
Alcohol dehydrogenase 1A	P07327	ADH1A
Alcohol dehydrogenase 1B	P00325	ADH1B
Alcohol dehydrogenase 1C	P00326	ADH1C
Adenosine kinase	P55263	ADK
Adenosine receptor A1	P30542	ADORA1
Adenosine receptor A2a	P29274	ADORA2A
Adenosine receptor A2b	P29275	ADORA2B
Alpha-1A adrenergic receptor	P35348	ADRA1A
Alpha-1B adrenergic receptor	P35368	ADRA1B
Alpha-1D adrenergic receptor	P25100	ADRA1D
Alpha-2A adrenergic receptor	P08913	ADRA2A
Alpha-2B adrenergic receptor	P18089	ADRA2B
Alpha-2C adrenergic receptor	P18825	ADRA2C
Beta-1 adrenergic receptor	P08588	ADRB1
Beta-2 adrenergic receptor	P07550	ADRB2
Beta-3 adrenergic receptor	P13945	ADRB3
Adenylosuccinate synthetase isozyme 2	P30520	ADSS
Adenylosuccinate synthetase isozyme 1	Q8N142	ADSSL1
Type-1 angiotensin II receptor	P30556	AGTR1
Type-2 angiotensin II receptor	P50052	AGTR2
Serine--pyruvate aminotransferase	P21549	AGXT
Alanine--glyoxylate aminotransferase 2, mitochondrial	Q9BYV1	AGXT2
Aryl hydrocarbon receptor	P35869	AHR
Activator of 90 kDa heat shock protein ATPase homolog 1	O95433	AHSA1
Apoptosis-inducing factor 1, mitochondrial	O95831	AIFM1
Aldose reductase	P15121	AKR1B1
Aldo-keto reductase family 1 member C3	P42330	AKR1C3
RAC-alpha serine/threonine-protein kinase	P31749	AKT1
5-aminolevulinate synthase, nonspecific, mitochondrial	P13196	ALAS1
5-aminolevulinate synthase, erythroid-specific, mitochondrial	P22557	ALAS2
Retinal dehydrogenase 1	P00352	ALDH1A1
Retinal dehydrogenase 2	O94788	ALDH1A2
Aldehyde dehydrogenase family 1 member A3	P47895	ALDH1A3
Aldehyde dehydrogenase, mitochondrial	P05091	ALDH2
DNA oxidative demethylase ALKBH2	Q6NS38	ALKBH2
Alpha-ketoglutarate-dependent dioxygenase alkB homolog 3	Q96Q83	ALKBH3
Arachidonate 12-lipoxygenase, 12S-type	P18054	ALOX12
Arachidonate 5-lipoxygenase	P09917	ALOX5
Protein amnionless	Q9BXJ7	AMN
Membrane primary amine oxidase	Q16853	AOC3
Apolipoprotein D	P05090	APOD
Gamma-secretase	P05067	APP
Adenine phosphoribosyltransferase	P07741	APRT
Androgen receptor	P10275	AR
Arginase-1	P05089	ARG1
Arginase-2, mitochondrial	P78540	ARG2
Argininosuccinate lyase	P04424	ASL
Asparagine synthetase [glutamine-hydrolyzing]	P08243	ASNS
Aspartoacylase	P45381	ASPA
Aspartyl/asparaginyl beta-hydroxylase	Q12797	ASPH
Isoaspartyl peptidase/L-asparaginase	Q7L266	ASRGL1
Argininosuccinate synthase	P00966	ASS1
Serine-protein kinase ATM	Q13315	ATM
Sodium/potassium-transporting ATPase subunit alpha-1	P05023	ATP1A1
Methylglutaconyl-CoA hydratase, mitochondrial	Q13825	AUH
Vasopressin V1a receptor	P37288	AVPR1A
Vasopressin V2 receptor	P30518	AVPR2
Antizyme inhibitor 2	Q96A70	AZIN2
Bile acid-CoA:amino acid N-acyltransferase	Q14032	BAAT
Apoptosis regulator BAX	Q07812	BAX
Gamma-butyrobetaine dioxygenase	O75936	BBOX1
Branched-chain-amino-acid aminotransferase, cytosolic	P54687	BCAT1
Branched-chain-amino-acid aminotransferase, mitochondrial	O15382	BCAT2
cAMP-specific 3',5'-cyclic phosphodiesterase 4B	Q07343	BCHE
Apoptosis regulator Bcl-2	P10415	BCL2
Bcl-2-like protein 1	Q07817	BCL2L1
Osteocalcin	P02818	BGLAP
Baculoviral IAP repeat-containing protein 5	O15392	BIRC5
Flavin reductase (NADPH)	P30043	BLVRB
Carbonic anhydrase II	P00918	CA2
Voltage-dependent P/Q-type calcium channel subunit alpha-1A	O00555	CACNA1A
Voltage-dependent N-type calcium channel subunit alpha-1B	Q00975	CACNA1B
Voltage-dependent L-type calcium channel subunit alpha-1C	Q13936	CACNA1C
Voltage-dependent T-type calcium channel subunit alpha-1G	O43497	CACNA1G
Voltage-dependent calcium channel subunit alpha-2/delta-1	P54289	CACNA2D1
Voltage-dependent calcium channel subunit alpha-2/delta-2	Q9NY47	CACNA2D2
CAD protein	P27708	CAD
Calcitonin receptor	P30988	CALCR
Calmodulin	P0DP23	CALM
Caspase-3	P42574	CASP3
Caspase-7	P55210	CASP7
Caspase-8	Q14790	CASP8
Caspase-9	P55211	CASP9
Catalase	P04040	CAT
Caveolin-1	Q03135	CAV1
C-C motif chemokine 2	P13500	CCL2
Cyclin-A2	P20248	CCNA2
G2/mitotic-specific cyclin-B1	P14635	CCNB1
G1/S-specific cyclin-D1	P24385	CCND1
G1/S-specific cyclin-D3	P30281	CCND3
CD40 ligand	P29965	CD40LG
CD44 antigen	P16070	CD44
Cadherin-5	P33151	CDH5
Cell division control protein 2 homolog	P06493	CDK1
Cell division protein kinase 2	P24941	CDK2
Cell division protein kinase 4	P11802	CDK4
Cyclin-dependent kinase inhibitor 1	P46527	CDKN1B
Cyclin-dependent kinase inhibitor 2A, isoforms 1/2/3	P42771	CDKN2A
Cystic fibrosis transmembrane conductance regulator	P13569	CFTR
Serine/threonine-protein kinase Chk1	O14757	CHEK1
Serine/threonine-protein kinase Chk2	O96017	CHEK2
CHRNA7-FAM7A fusion protein	Q494W8	CHRFAM7A
Muscarinic acetylcholine receptor M1	P11229	CHRM1
Muscarinic acetylcholine receptor M2	P08172	CHRM2
Muscarinic acetylcholine receptor M3	P20309	CHRM3
Muscarinic acetylcholine receptor M4	P08173	CHRM4
Muscarinic acetylcholine receptor M5	P08912	CHRM5
Neuronal acetylcholine receptor subunit alpha-10	Q9GZZ6	CHRNA10
Neuronal acetylcholine receptor subunit alpha-2	Q15822	CHRNA2
Neuronal acetylcholine receptor subunit alpha-4	P43681	CHRNA4
Neuronal acetylcholine receptor protein, alpha-7 chain	P36544	CHRNA7
Inhibitor of nuclear factor kappa-B kinase subunit alpha	O15111	CHUK
Creatine kinase B-type	P12277	CKB
Creatine kinase M-type	P06732	CKM
Creatine kinase U-type, mitochondrial	P12532	CKMT1A
Creatine kinase U-type, mitochondrial	P12532	CKMT1B
Creatine kinase S-type, mitochondrial	P17540	CKMT2
Claudin-4	O14493	CLDN4
GTP-binding nuclear protein GSP1/CNR1	P32835	CNR1
Cannabinoid receptor 2	P34972	CNR2
Nicotinate-nucleotide--dimethylbenzimidazole phosphoribosyltransferase	Q05603	cobT
Collagen alpha-1(I) chain	P02452	COL1A1
Collagen alpha-1(III) chain	P02461	COL3A1
Catechol O-methyltransferase	P21964	COMT
Carbamoyl-phosphate synthase [ammonia], mitochondrial	P31327	CPS1
Protein cereblon	Q96SW2	CRBN
C-reactive protein	P02741	CRP
CTP synthase 1	P17812	CTPS1
Chymotrypsinogen B	P17538	CTRB1
Cathepsin D	P07339	CTSD
Cubilin	O60494	CUBN
C-X-C motif chemokine 10	P02778	CXCL10
C-X-C motif chemokine 11	O14625	CXCL11
C-X-C motif chemokine 2	P19875	CXCL2
NADH-cytochrome b5 reductase 1	Q9UHQ9	CYB5R1
NADH-cytochrome b5 reductase 3	P00387	CYB5R3
Cytochrome c	P99999	CYCS
Cholesterol side-chain cleavage enzyme, mitochondrial	P05108	CYP11A1
Cytochrome P450 11B1, mitochondrial	P15538	CYP11B1
Cytochrome P450 11B2, mitochondrial	P19099	CYP11B2
Steroid 17-alpha-hydroxylase/17,20 lyase	P05093	CYP17A1
Aromatase	P11511	CYP19A1
Cytochrome P450 1A1	P04798	CYP1A1
Cytochrome P450 1A2	P05177	CYP1A2
Cytochrome P450 1B1	Q16678	CYP1B1
25-hydroxyvitamin D-1 alpha hydroxylase, mitochondrial	O15528	CYP27B1
Cytochrome P450 2B6	P20813	CYP2B6
Cytochrome P450 3A4	P08684	CYP3A4
D-amino-acid oxidase	P14920	DAO
Aspartate--tRNA ligase, cytoplasmic	P14868	DARS
Aspartate--tRNA ligase, mitochondrial	Q6PI48	DARS2
Dopamine beta-hydroxylase	P09172	DBH
DDB1- and CUL4-associated factor 5	Q96JK2	DCAF5
N(G),N(G)-dimethylarginine dimethylaminohydrolase 1	O94760	DDAH1
N(G),N(G)-dimethylarginine dimethylaminohydrolase 2	O95865	DDAH2
2,4-dienoyl-CoA reductase, mitochondrial	Q16698	DECR1
Diacylglycerol kinase alpha	P23743	DGKA
Dihydrofolate reductase	P00374	DHFR
Dihydrofolate reductase 2, mitochondrial	Q86XF0	DHFRL1
Short-chain dehydrogenase/reductase 3	O75911	DHRS3
Dehydrogenase/reductase SDR family member 4	Q9BTZ2	DHRS4
Type I iodothyronine deiodinase	P49895	DIO1
Dihydrolipoyl dehydrogenase, mitochondrial	P09622	DLD
Disks large homolog 4	P78352	DLG4
DNA (cytosine-5)-methyltransferase 1	P26358	DNMT1
Dipeptidyl peptidase IV	P27487	DPP4
Dihydropyrimidine dehydrogenase [NADP(+)]	Q12882	DPYD
Dopamine D1 receptor	P21728	DRD1
D(2) dopamine receptor	P14416	DRD2
D(1B) dopamine receptor	P21918	DRD5
Dual oxidase 2	Q9NRD8	DUOX2
Transcription factor E2F1	Q01094	E2F1
Transcription factor E2F2	Q14209	E2F2
Endothelin-converting enzyme 1	P42892	ECE1
Endothelin-1	P05305	EDN1
Endothelin-1 receptor	P25101	EDNRA
Pro-epidermal growth factor	P01133	EGF
Epidermal growth factor receptor	P00533	EGFR
Egl nine homolog 1	Q9GZT9	EGLN1
Egl nine homolog 2	Q96KS0	EGLN2
Egl nine homolog 3	Q9H6Z9	EGLN3
Peroxisomal bifunctional enzyme	Q08426	EHHADH
Eukaryotic translation initiation factor 6	P56537	EIF6
ETS domain-containing protein Elk-1	P19419	ELK 1
Elongation of very long chain fatty acids protein 4	Q9GZR5	ELOVL4
Nitric oxide synthase, endothelial	P29474	eNOS
Ectonucleotide pyrophosphatase/phosphodiesterase family member 1	P22413	ENPP1
Bifunctional glutamate/proline--tRNA ligase	P07814	EPRS
Receptor tyrosine-protein kinase erbB-2	P04626	ERBB2
Receptor tyrosine-protein kinase erbB-3	P21860	ERBB3
ERO1-like protein beta	Q86YB8	ERO1B
Estrogen receptor	P03372	ESR1
Estrogen receptor beta	Q92731	ESR2
Coagulation factor Xa	P00742	F10
Coagulation factor XII	P00748	F12
Thrombin	P00734	F2
Tissue factor	P13726	F3
Coagulation factor VII	P08709	F7
Coagulation factor IX	P00740	F9
Fatty acid-binding protein, intestinal	P12104	FABP2
Fatty acid-binding protein, epidermal	Q01469	FABP5
Acyl-CoA (8-3)-desaturase	O60427	FADS1
Acyl-CoA 6-desaturase	O95864	FADS2
Fatty acid synthase	P49327	FASN
NADPH:adrenodoxin oxidoreductase, mitochondrial	P22570	FDXR
Free fatty acid receptor 1	O14842	FFAR1
Fibroblast growth factor 2	P09038	FGF2
Fibroblast growth factor receptor 2	P21802	FGFR2
Peptidyl-prolyl cis-trans isomerase FKBP1A	P62942	FKBP1A
Folate receptor beta	P14207	FOLR2
Folate receptor gamma	P41439	FOLR3
Proto-oncogene c-Fos	P01100	FOS
Fos-related antigen 1	P15407	FOSL1
Fos-related antigen 2	P15408	FOSL2
Glucose-6-phosphate 1-dehydrogenase	P11413	G6PD
Gamma-aminobutyric acid receptor subunit alpha-1	P14867	GABRA1
Gamma-aminobutyric-acid receptor alpha-2 subunit	P47869	GABRA2
Gamma-aminobutyric-acid receptor alpha-3 subunit	P34903	GABRA3
Gamma-aminobutyric acid receptor subunit alpha-4	P48169	GABRA4
Gamma-aminobutyric-acid receptor alpha-5 subunit	P31644	GABRA5
Gamma-aminobutyric-acid receptor subunit alpha-6	Q16445	GABRA6
Gamma-aminobutyric acid receptor subunit beta-1	P18505	GABRB1
Gamma-aminobutyric acid receptor subunit beta-2	P47870	GABRB2
Gamma-aminobutyric acid receptor subunit beta-3	P28472	GABRB3
Gamma-aminobutyric acid receptor subunit delta	O14764	GABRD
Gamma-aminobutyric acid receptor subunit epsilon	P78334	GABRE
Gamma-aminobutyric acid receptor subunit gamma-1	Q8N1C3	GABRG1
Gamma-aminobutyric acid receptor subunit gamma-2	P18507	GABRG2
Gamma-aminobutyric acid receptor subunit gamma-3	Q99928	GABRG3
Gamma-aminobutyric acid receptor subunit pi	O00591	GABRP
Gamma-aminobutyric acid receptor subunit theta	Q9UN88	GABRQ
Guanidinoacetate N-methyltransferase	Q14353	GAMT
Glycine--tRNA ligase	P41250	GARS
Glycine amidinotransferase, mitochondrial	P50440	GATM
2-amino-3-ketobutyrate coenzyme A ligase, mitochondrial	O75600	GCAT
Glutaryl-CoA dehydrogenase, mitochondrial	Q92947	GCDH
Glycine cleavage system H protein, mitochondrial	P23434	GCSH
FAD-linked sulfhydryl oxidase ALR	P55789	GFER
Vitamin K-dependent gamma-carboxylase	P38435	GGCX
Gap junction alpha-1 protein	P17302	GJA1
Glycine dehydrogenase (decarboxylating), mitochondrial	P23378	GLDC
Glycine receptor subunit alpha-1	P23415	GLRA1
Glycine receptor subunit alpha-2	P23416	GLRA2
Glycine receptor subunit alpha-3	O75311	GLRA3
Glycine receptor subunit beta	P48167	GLRB
Glutamine synthetase	P15104	GLUL
Glycine N-acyltransferase	Q6IB77	GLYAT
Glycine N-acyltransferase-like protein 1	Q969I3	GLYATL1
Glycine N-acyltransferase-like protein 2	Q8WU03	GLYATL2
Glycine N-methyltransferase	Q14749	GNMT
Aspartate aminotransferase, cytoplasmic	P17174	GOT1
Aspartate aminotransferase, mitochondrial	P00505	GOT2
N-arachidonyl glycine receptor	Q14330	GPR18
Retinoic acid-induced protein 3	Q8NFJ5	GPRC5A
Alanine aminotransferase 1	P24298	GPT
Alanine aminotransferase 2	Q8TD30	GPT2
Glutamate receptor 2	P42262	GRIA2
Glutamate receptor ionotropic, kainate 2	Q13002	GRIK2
Glutamate receptor ionotropic, NMDA 1	Q05586	GRIN1
Glutamate receptor ionotropic, NMDA 2A	Q12879	GRIN2A
Glutamate receptor ionotropic, NMDA 2B	Q13224	GRIN2B
Glutamate receptor ionotropic, NMDA 2C	Q14957	GRIN2C
Glutamate receptor ionotropic, NMDA 2D	O15399	GRIN2D
Glutamate receptor ionotropic, NMDA 3A	Q8TCU5	GRIN3A
Glutamate receptor ionotropic, NMDA 3B	O60391	GRIN3B
Glycogen synthase kinase-3 beta	P49841	GSK3B
Glutathione reductase, mitochondrial	P00390	GSR
Glutathione synthetase	P48637	GSS
Glutathione S-transferase Mu 1	P09488	GSTM1
Glutathione S-transferase Mu 2	P28161	GSTM2
Glutathione S-transferase P	P09211	GSTP1
DNA gyrase subunit B	P0AES6	gyrB
Trifunctional enzyme subunit beta, mitochondrial	P55084	HADHB
Hyaluronan synthase 2	Q92819	HAS2
Hydroxycarboxylic acid receptor 2	Q8TDS4	HCAR2
Hydroxycarboxylic acid receptor 3	P49019	HCAR3
Histone deacetylase 2	Q92769	HDAC2
Probable E3 ubiquitin-protein ligase HERC5	Q9UII4	HERC5
Hypoxia-inducible factor 1-alpha	Q16665	HIF1A
Hexokinase-2	P52789	HK2
Biotin--protein ligase	P50747	HLCS
3-hydroxy-3-methylglutaryl-coenzyme A reductase	P04035	HMGCR
Heme oxygenase 1	P09601	HMOX1
Heparanase	Q9Y251	HPSE
Histamine H1 receptor	P35367	HRH1
Histamine H2 receptor	P25021	HRH2
Estradiol 17-beta-dehydrogenase 1	P14061	HSD17B1
Heat shock factor protein 1	Q00613	HSF1
Heat shock protein HSP 90	Q58FF8	HSP90AB2P
78 kDa glucose-regulated protein	P11021	HSPA5
Heat shock protein beta-1	P04792	HSPB1
5-hydroxytryptamine 1A receptor	P08908	HTR1A
5-hydroxytryptamine receptor 1B	P28222	HTR1B
5-hydroxytryptamine 2A receptor	P28223	HTR2A
5-hydroxytryptamine 2C receptor	P28335	HTR2C
5-hydroxytryptamine receptor 3A	P46098	HTR3A
5-hydroxytryptamine receptor 4	Q13639	HTR4
5-hydroxytryptamine receptor 7	P07741	HTR7
Isoleucine--tRNA ligase, cytoplasmic	P41252	IARS
Isoleucine--tRNA ligase, mitochondrial	Q9NSE4	IARS2
Intercellular adhesion molecule 1	P05362	ICAM1
Immediate early response 3-interacting protein 1	Q9Y5U9	IER3IP1
Interferon gamma	P01579	IFNG
Insulin-like growth factor II	P01344	IGF2
Insulin-like growth factor-binding protein 3	P17936	IGFBP3
Ig gamma-1 chain C region	P01857	IGHG1
Inhibitor of nuclear factor kappa-B kinase subunit beta	O14920	IKBKB
Interleukin-10	P22301	IL10
Interleukin-1 alpha	P01583	IL1A
Interleukin-1 beta	P01584	IL1B
Interleukin-2	P60568	IL2
Interleukin-4	P05112	IL4
L-amino-acid oxidase	Q96RQ9	IL4I1
Interleukin-6	P05231	IL6
Interleukin-8	P10145	IL8
Inosine-5'-monophosphate dehydrogenase 1	P20839	IMPDH1
Insulin receptor	P06213	INSR
Interferon regulatory factor 1	P10914	IRF1
Integrin alpha-L	P20701	ITGAL
Integrin beta-2	P05107	ITGB2
Integrin beta-3	P05106	ITGB3
Inositol 1,4,5-trisphosphate receptor type 1	Q14643	ITPR1
Inositol 1,4,5-trisphosphate receptor type 2	Q14571	ITPR2
Inositol 1,4,5-trisphosphate receptor type 3	Q14573	ITPR3
Isovaleryl-CoA dehydrogenase, mitochondrial	P26440	IVD
Transcription factor AP-1	P05412	JUN
Lysine--tRNA ligase	Q15046	KARS
Potassium voltage-gated channel subfamily A member 1	Q09470	KCNA1
Potassium voltage-gated channel subfamily A member 10	Q16322	KCNA10
Potassium voltage-gated channel subfamily A member 2	P16389	KCNA2
Potassium voltage-gated channel subfamily A member 3	P22001	KCNA3
Potassium voltage-gated channel subfamily A member 4	P22459	KCNA4
Potassium voltage-gated channel subfamily A member 5	P22460	KCNA5
Potassium voltage-gated channel subfamily A member 6	P17658	KCNA6
Potassium voltage-gated channel subfamily A member 7	Q96RP8	KCNA7
Potassium voltage-gated channel subfamily B member 1	Q14721	KCNB1
Potassium voltage-gated channel subfamily B member 2	Q92953	KCNB2
Potassium voltage-gated channel subfamily C member 1	P48547	KCNC1
Potassium voltage-gated channel subfamily C member 2	Q96PR1	KCNC2
Potassium voltage-gated channel subfamily C member 3	Q14003	KCNC3
Potassium voltage-gated channel subfamily D member 1	Q9NSA2	KCND1
Potassium voltage-gated channel subfamily D member 2	Q9NZV8	KCND2
Potassium voltage-gated channel subfamily D member 3	Q9UK17	KCND3
Potassium voltage-gated channel subfamily H member 2	Q12809	KCNH2
ATP-sensitive inward rectifier potassium channel 1	P48048	KCNJ1
ATP-sensitive inward rectifier potassium channel 8	Q15842	KCNJ8
Calcium-activated potassium channel subunit alpha 1	Q12791	KCNMA1
Lysine-specific demethylase 5D	Q9BY66	KDM5D
Vascular endothelial growth factor receptor 2	P35968	KDR
Kynureninase	Q16719	KYNU
Trans-3-hydroxy-L-proline dehydratase	Q96EM0	L3HYPDH
Beta-lactamase	Q53H82	LACTB
Leucine--tRNA ligase, cytoplasmic	Q9P2J5	LARS
Probable leucine--tRNA ligase, mitochondrial	Q15031	LARS2
Leucine carboxyl methyltransferase 1	Q9UIC8	LCMT1
tRNA wybutosine-synthesizing protein 4	O60294	LCMT2
Lactase-phlorizin hydrolase	P09848	LCT
Lipoprotein lipase	P06858	LPL
Lecithin retinol acyltransferase	O95237	LRAT
Leukotriene A-4 hydrolase	P09960	LTA4H
Lysozyme	P61626	LYZ
Amine oxidase [flavin-containing] A	P21397	MAOA
Amine oxidase [flavin-containing] B	P27338	MAOB
Microtubule-associated protein 2	P11137	MAP2
Mitogen-activated protein kinase 1	P28482	MAPK1
Mitogen-activated protein kinase 14	Q16539	MAPK14
Mitogen-activated protein kinase 8	P45983	MAPK8
Methylcrotonoyl-CoA carboxylase subunit alpha, mitochondrial	Q96RQ3	MCCC1
Methylcrotonoyl-CoA carboxylase beta chain, mitochondrial	Q9HCC0	MCCC2
Induced myeloid leukemia cell differentiation protein Mcl-1	Q07820	MCL1
E3 ubiquitin-protein ligase Mdm2	Q00987	MDM2
Maltase-glucoamylase, intestinal	O43451	MGAM
Methylmalonic aciduria type A protein, mitochondrial	Q8IVH4	MMAA
Corrinoid adenosyltransferase	Q96EY8	MMAB
Methylmalonic aciduria and homocystinuria type C protein	Q9Y4U1	MMACHC
Stromelysin-1	P08254	MMP 3
Interstitial collagenase	P03956	MMP1
Collagenase 3	P45452	MMP13
72 kDa type IV collagenase	P08253	MMP2
Neutrophil collagenase	P22894	MMP8
Matrix metalloproteinase-9	P14780	MMP9
Myeloperoxidase	P05164	MPO
S-methyl-5'-thioadenosine phosphorylase	Q13126	MTAP
Methylenetetrahydrofolate reductase	P42898	MTHFR
Serine/threonine-protein kinase mTOR	P42345	MTOR
Methionine synthase	Q99707	MTR
Methionine synthase reductase	Q9UBK8	MTRR
Microsomal triglyceride transfer protein large subunit	P55157	MTTP
Methylmalonyl-CoA mutase, mitochondrial	P22033	MUT
Myc proto-oncogene protein	P01106	MYC
Asparagine--tRNA ligase, cytoplasmic	O43776	NARS
Probable asparagine--tRNA ligase, mitochondrial	Q96I59	NARS2
Neutrophil cytosol factor 1	P14598	NCF1
Nuclear receptor coactivator 1	Q15788	NCOA1
Nuclear receptor coactivator 2	Q15596	NCOA2
Nuclear factor of activated T-cells, cytoplasmic 1	O95644	NFATC1
Nuclear factor of activated T-cells, cytoplasmic 3	Q12968	NFATC3
Nuclear factor erythroid 2-related factor 2	Q16236	NFE2L2
Nuclear factor NF-kappa-B p105 subunit	P19838	NFKB1
NF-kappa-B inhibitor alpha	P25963	NFKBIA
Cysteine desulfurase, mitochondrial	Q9Y697	NFS1
Homeobox protein Nkx-3.1	Q99801	NKX3-1
Nicotinamide N-methyltransferase	P40261	NNMT
Nitric oxide synthase, brain	P29475	NOS1
Nitric oxide synthase, inducible	P35228	NOS2
Nitric oxide synthase, endothelial	P29474	NOS3
NADPH oxidase 1	Q9Y5S8	NOX1
NADPH oxidase 3	Q9HBY0	NOX3
NADPH oxidase 5	Q96PH1	NOX5
Puromycin-sensitive aminopeptidase	P55786	NPEPPS
Nucleophosmin	P06748	NPM1
Atrial natriuretic peptide receptor 1	P16066	NPR1
Neuropeptide Y receptor type 2	P49146	NPY2R
NAD(P)H dehydrogenase [quinone] 1	P15559	NQO1
Ribosyldihydronicotinamide dehydrogenase [quinone]	P16083	NQO2
Nuclear receptor subfamily 0 group B member 1	P51843	NR0B1
Nuclear receptor subfamily 1 group I member 2	O75469	NR1I2
Nuclear receptor subfamily 1 group I member 3	Q14994	NR1I3
Glucocorticoid receptor	P04150	NR3C1
Mineralocorticoid receptor	P08235	NR3C2
Cytosolic purine 5'-nucleotidase	P49902	NT5C2
5'-nucleotidase	P21589	NT5E
Ornithine aminotransferase, mitochondrial	P04181	OAT
Ornithine decarboxylase antizyme 1	P54368	OAZ1
Ornithine decarboxylase antizyme 2	O95190	OAZ2
Ornithine decarboxylase antizyme 3	Q9UMX2	OAZ3
Ornithine decarboxylase	P11926	ODC1
Prolyl 3-hydroxylase OGFOD1	Q8N543	OGFOD1
2-oxoglutarate and iron-dependent oxygenase domain-containing protein 2	Q6N063	OGFOD2
Oxidized low-density lipoprotein receptor 1	P78380	OLR1
Delta-type opioid receptor	P41143	OPRD1
Kappa-type opioid receptor	P41145	OPRK1
Mu-type opioid receptor	P35372	OPRM1
Alpha-1-acid glycoprotein 1	P02763	ORM1
Alpha-1-acid glycoprotein 2	P19652	ORM2
Ornithine carbamoyltransferase, mitochondrial	P00480	OTC
Prolyl 3-hydroxylase 1	Q32P28	P3H1
Prolyl 3-hydroxylase 2	Q8IVL5	P3H2
Prolyl 3-hydroxylase 3	Q8IVL6	P3H3
Prolyl 4-hydroxylase subunit alpha-1	P13674	P4HA1
Prolyl 4-hydroxylase subunit alpha-2	O15460	P4HA2
Transmembrane prolyl 4-hydroxylase	Q9NXG6	P4HTM
Cellular tumor antigen p53	P04637	p53
Protein-arginine deiminase type-1	Q9ULC6	PADI1
Protein-arginine deiminase type-2	Q9Y2J8	PADI2
Protein-arginine deiminase type-3	Q9ULW8	PADI3
Protein-arginine deiminase type-4	Q9UM07	PADI4
Protein-arginine deiminase type-6	Q6TGC4	PADI6
Multifunctional protein ADE2	P22234	PAICS
Peptidyl-glycine alpha-amidating monooxygenase	P19021	PAM
Poly [ADP-ribose] polymerase 1	P09874	PARP1
Probable proline--tRNA ligase, mitochondrial	Q7L3T8	PARS2
Pyruvate carboxylase, mitochondrial	P11498	PC
Propionyl-CoA carboxylase alpha chain, mitochondrial	P05165	PCCA
Propionyl-CoA carboxylase beta chain, mitochondrial	P05166	PCCB
Proliferating cell nuclear antigen	P12004	PCNA
Procollagen C-endopeptidase enhancer 1	Q15113	PCOLCE
cAMP and cAMP-inhibited cGMP 3',5'-cyclic phosphodiesterase 10A	Q9Y233	PDE10A
Dual 3',5'-cyclic-AMP and -GMP phosphodiesterase 11A	Q9HCR9	PDE11A
Calcium/calmodulin-dependent 3',5'-cyclic nucleotide phosphodiesterase 1A	P54750	PDE1A
Calcium/calmodulin-dependent 3',5'-cyclic nucleotide phosphodiesterase 1B	Q01064	PDE1B
Calcium/calmodulin-dependent 3',5'-cyclic nucleotide phosphodiesterase 1C	Q14123	PDE1C
cGMP-dependent 3',5'-cyclic phosphodiesterase	O00408	PDE2A
CGMP-inhibited 3',5'-cyclic phosphodiesterase A	Q14432	PDE3A
cGMP-inhibited 3',5'-cyclic phosphodiesterase B	Q13370	PDE3B
cAMP-specific 3',5'-cyclic phosphodiesterase 4A	P27815	PDE4A
cAMP-specific 3',5'-cyclic phosphodiesterase 4B	Q07343	PDE4B
cAMP-specific 3',5'-cyclic phosphodiesterase 4C	Q08493	PDE4C
cAMP-specific 3',5'-cyclic phosphodiesterase 4D	Q08499	PDE4D
cGMP-specific 3',5'-cyclic phosphodiesterase	O76074	PDE5A
Rod cGMP-specific 3',5'-cyclic phosphodiesterase subunit alpha	P16499	PDE6A
Rod cGMP-specific 3',5'-cyclic phosphodiesterase subunit beta	P35913	PDE6B
Cone cGMP-specific 3',5'-cyclic phosphodiesterase subunit alpha'	P51160	PDE6C
High affinity cAMP-specific 3',5'-cyclic phosphodiesterase 7A	Q13946	PDE7A
cAMP-specific 3',5'-cyclic phosphodiesterase 7B	Q9NP56	PDE7B
High affinity cAMP-specific and IBMX-insensitive 3',5'-cyclic phosphodiesterase 8A	O60658	PDE8A
High affinity cAMP-specific and IBMX-insensitive 3',5'-cyclic phosphodiesterase 8B	O95263	PDE8B
High affinity cGMP-specific 3',5'-cyclic phosphodiesterase 9A	O76083	PDE9A
Pyridoxal kinase	O00764	PDXK
Peroxisomal trans-2-enoyl-CoA reductase	Q9BY49	PECR
6-phosphogluconate dehydrogenase, decarboxylating	P52209	PGD
Progesterone receptor	P06401	PGR
Phytanoyl-CoA dioxygenase, peroxisomal	O14832	PHYH
5-phosphohydroxy-L-lysine phospho-lyase	Q8IUZ5	PHYKPL
Phosphatidylinositol 4,5-bisphosphate 3-kinase catalytic subunit alpha isoform	P42336	PIK3CA
Phosphatidylinositol 4,5-bisphosphate 3-kinase catalytic subunit beta isoform	P42338	PIK3CB
Phosphatidylinositol 4,5-bisphosphate 3-kinase catalytic subunit delta isoform	O00329	PIK3CD
Phosphatidylinositol-4,5-bisphosphate 3-kinase catalytic subunit, gamma isoform	P48736	PIK3CG
Proto-oncogene serine/threonine-protein kinase Pim-1	P11309	PIM1
Peroxisomal sarcosine oxidase	Q9P0Z9	PIPOX
cAMP-dependent protein kinase inhibitor alpha	P61925	PKIA
Cytosolic phospholipase A2	P47712	PLA2G4A
Tissue-type plasminogen activator	P00750	PLAT
Urokinase-type plasminogen activator	P00749	PLAU
Plasminogen	P00747	PLG
Procollagen-lysine,2-oxoglutarate 5-dioxygenase 1	Q02809	PLOD1
Procollagen-lysine,2-oxoglutarate 5-dioxygenase 2	O00469	PLOD2
Multifunctional procollagen lysine hydroxylase and glycosyltransferase LH3	O60568	PLOD3
DNA polymerase alpha catalytic subunit	P09884	POLA1
DNA polymerase alpha subunit B	Q14181	POLA2
DNA polymerase beta	P06746	POLB
Serum paraoxonase/arylesterase 1	P27169	PON1
NADPH--cytochrome P450 reductase	P16435	POR
Peroxisome proliferator-activated receptor alpha	Q07869	PPARA
Peroxisome proliferator-activated receptor delta	Q03181	PPARD
Peroxisome proliferator-activated receptor gamma	P37231	PPARG
Amidophosphoribosyltransferase	Q06203	PPAT
Peptidyl-prolyl cis-trans isomerase A	P62937	PPIA
Peptidyl-prolyl cis-trans isomerase B	P23284	PPIB
Peptidyl-prolyl cis-trans isomerase C	P45877	PPIC
Peptidyl-prolyl cis-trans isomerase F, mitochondrial	P30405	PPIF
Peptidyl-prolyl cis-trans isomerase G	Q13427	PPIG
Peptidyl-prolyl cis-trans isomerase H	O43447	PPIH
Serine/threonine-protein phosphatase 2A catalytic subunit alpha isoform	P67775	PPP2CA
Serine/threonine-protein phosphatase 2A catalytic subunit beta isoform	P62714	PPP2CB
Serine/threonine-protein phosphatase 2B catalytic subunit alpha isoform	Q08209	PPP3CA
5'-AMP-activated protein kinase catalytic subunit alpha-1	Q13131	PRKAA1
5'-AMP-activated protein kinase subunit beta-1	Q9Y478	PRKAB1
mRNA of PKA Catalytic Subunit C-alpha	P17612	PRKACA
Protein kinase C alpha type	P17252	PRKCA
Protein kinase C beta type	P05771	PRKCB
DNA-dependent protein kinase catalytic subunit	P78527	PRKDC
Vitamin K-dependent protein C	P04070	PROC
Proline dehydrogenase 1, mitochondrial	O43272	PRODH
Vitamin K-dependent protein S	P07225	PROS1
Pyridoxal phosphate homeostasis protein	O94903	PROSC
Vitamin K-dependent protein Z	P22891	PROZ
Trypsin-1	P07477	PRSS1
26S proteasome non-ATPase regulatory subunit 3	O43242	PSMD3
Phosphatidylinositol-3,4,5-trisphosphate 3-phosphatase and dual-specificity protein phosphatase PTEN	P60484	PTEN
Prostaglandin E2 receptor EP2 subtype	P43116	PTGER2
Prostaglandin E2 receptor EP3 subtype	P43115	PTGER3
Prostaglandin E2 receptor EP4 subtype	P35408	PTGER4
Prostacyclin synthase	Q16647	PTGIS
Prostaglandin G/H synthase 1	P23219	PTGS1
Prostaglandin G/H synthase 2	P35354	PTGS2
Tyrosine-protein phosphatase non-receptor type 1	P18031	PTPN1
Pyrroline-5-carboxylate reductase 1, mitochondrial	P32322	PYCR1
Pyrroline-5-carboxylate reductase 2	Q96C36	PYCR2
Pyrroline-5-carboxylate reductase 3	Q53H96	PYCRL
Glycogen phosphorylase, muscle form	P11217	PYGM
Nicotinate-nucleotide pyrophosphorylase [carboxylating]	Q15274	QPRT
RAF proto-oncogene serine/threonine-protein kinase	P04049	RAF1
Retinoic acid receptor alpha	P10276	RARA
Retinoic acid receptor beta	P10826	RARB
Retinoic acid receptor gamma	P13631	RARG
Retinoic acid receptor responder protein 1	P49788	RARRES1
Ras association domain-containing protein 1	Q9NS23	RASSF1
Retinoblastoma-associated protein	P06400	RB1
Retinol-binding protein 1	P09455	RBP1
Retinol-binding protein 3	P10745	RBP3
Retinol dehydrogenase 11	Q8TC12	RDH11
Retinol dehydrogenase 12	Q96NR8	RDH12
Retinol dehydrogenase 13	Q8NBN7	RDH13
Retinol dehydrogenase 14	Q9HBH5	RDH14
Retinol dehydrogenase 5	Q92781	RDH5
Retinol dehydrogenase 8	Q9NYR8	RDH8
Transcription factor p65	Q04206	RELA
All-trans-retinol 13,14-reductase	Q6NUM9	RETSAT
Riboflavin kinase	Q969G6	RFK
Rhodopsin	P08100	RHO
Retinaldehyde-binding protein 1	P12271	RLBP1
Ribonuclease pancreatic	P07998	RNASE1
60S ribosomal protein L3	P39023	RPL3
Protein CBFA2T1	Q06455	RUNX1T1
Runt-related transcription factor 2	Q13950	RUNX2
Retinoic acid receptor RXR-alpha	P19793	RXRA
Retinoic acid receptor RXR-beta	P28702	RXRB
Retinoic acid receptor RXR-gamma	P48443	RXRG
Ryanodine receptor 1	P21817	RYR1
Sodium channel protein type 1 subunit alpha	P35498	SCN1A
Sodium channel protein type 2 subunit alpha	Q99250	SCN2A
Sodium channel protein type 4 subunit alpha	P35499	SCN4A
Sodium channel protein type 5 subunit alpha	Q14524	SCN5A
Amiloride-sensitive sodium channel subunit alpha	P37088	SCNN1A
Amiloride-sensitive sodium channel subunit beta	P51168	SCNN1B
Amiloride-sensitive sodium channel subunit delta	P51172	SCNN1D
Amiloride-sensitive sodium channel subunit gamma	P51170	SCNN1G
SEC14-like protein 2	O76054	SEC14L2
SEC14-like protein 3	Q9UDX4	SEC14L3
SEC14-like protein 4	Q9UDX3	SEC14L4
E-selectin	P16581	SELE
Plasminogen activator inhibitor 1	P05121	SERPINE1
Serine hydroxymethyltransferase, cytosolic	P34896	SHMT1
Serine hydroxymethyltransferase, mitochondrial	P34897	SHMT2
Thiamine transporter 1	O60779	SLC19A2
Excitatory amino acid transporter 3	P43005	SLC1A1
Neutral amino acid transporter A	P43007	SLC1A4
Neutral amino acid transporter B(0)	Q15758	SLC1A5
Solute carrier family 23 member 1	Q9UHI7	SLC23A1
Calcium-binding mitochondrial carrier protein Aralar1	O75746	SLC25A12
Calcium-binding mitochondrial carrier protein Aralar2	Q9UJS0	SLC25A13
Mitochondrial ornithine transporter 1	Q9Y619	SLC25A15
Mitochondrial ornithine transporter 2	Q9BXI2	SLC25A2
Solute carrier family 2, facilitated glucose transporter member 4	P14672	SLC2A4
Vesicular inhibitory amino acid transporter	Q9H598	SLC32A1
Proton-coupled amino acid transporter 1	Q7Z2H8	SLC36A1
Sodium-coupled neutral amino acid transporter 3	Q99624	SLC38A3
Sodium-dependent multivitamin transporter	Q9Y289	SLC5A6
Sodium- and chloride-dependent neutral and basic amino acid transporter B(0+)	Q9UN76	SLC6A14
Sodium-dependent noradrenaline transporter	P23975	SLC6A2
Sodium-dependent dopamine transporter	Q01959	SLC6A3
Sodium-dependent serotonin transporter	P31645	SLC6A4
Sodium- and chloride-dependent glycine transporter 2	Q9Y345	SLC6A5
Sodium-dependent proline transporter	Q99884	SLC6A7
Sodium- and chloride-dependent creatine transporter 1	P48029	SLC6A8
Sodium- and chloride-dependent glycine transporter 1	P48067	SLC6A9
High affinity cationic amino acid transporter 1	P30825	SLC7A1
Cationic amino acid transporter 2	P52569	SLC7A2
Cationic amino acid transporter 3	Q8WY07	SLC7A3
Cationic amino acid transporter 4	O43246	SLC7A4
Large neutral amino acids transporter small subunit 2	Q9UHI5	SLC7A8
Sodium/calcium exchanger 1	P32418	SLC8A1
Antileukoproteinase	P03973	SLPI
Sterol O-acyltransferase 1	P35610	SOAT1
Sterol O-acyltransferase 2	O75908	SOAT2
Superoxide dismutase [Cu-Zn]	P00441	SOD1
Osteopontin	P10451	SPP1
Sterol regulatory element-binding protein 1	P36956	SREBF1
SRSF protein kinase 2	P78362	SRPK2
Somatostatin	P61278	SST
Signal transducer and activator of transcription 1-alpha/beta	P42224	STAT1
Signal transducer and activator of transcription 3	P40763	STAT3
Estrogen sulfotransferase	P49888	SULT1E1
Ras GTPase-activating protein 1	Q96PV0	SYNGAP1
Transcobalamin-1	P20061	TCN1
Tudor domain-containing protein 7	Q8NHU6	TDRD7
Transforming growth factor beta-1	P01137	TGFB1
Thrombomodulin	P07204	THBD
Toll-like receptor 7	Q9NYK1	TLR7
Toll-like receptor 8	Q9NR97	TLR8
Trimethyllysine dioxygenase, mitochondrial	Q9NVH6	TMLHE
Tumor necrosis factor	P01375	TNF
Tumor necrosis factor ligand superfamily member 11	O14788	TNFSF11
Troponin C, slow skeletal and cardiac muscles	P63316	TNNC1
DNA topoisomerase 1	P11387	TOP1
DNA topoisomerase 2-alpha	P11388	TOP2
DNA topoisomerase 2-alpha	P11388	TOP2A
Two-pore potassium channel 1	Q8LBL1	TPK1
Thyroid peroxidase	P07202	TPO
tRNA (cytosine(38)-C(5))-methyltransferase	O14717	TRDMT1
Transient receptor potential cation channel subfamily A member 1	O75762	TRPA1
Transient receptor potential cation channel subfamily M member 8	Q7Z2W7	TRPM8
Transient receptor potential cation channel subfamily V member 1	Q8NER1	TRPV1
Transient receptor potential cation channel subfamily V member 3	Q8NET8	TRPV3
Thioredoxin reductase 1, cytoplasmic	Q16881	TXNRD1
Thymidylate synthase	P04818	TYMS
Tyrosinase	P14679	TYR
UDP-glucuronosyltransferase 1-1	P22309	UGT1A1
Valine--tRNA ligase	P26640	VARS
Vascular cell adhesion protein 1	P19320	VCAM1
Voltage-dependent anion-selective channel protein 1	P21796	VDAC1
Voltage-dependent anion-selective channel protein 2	P45880	VDAC2
Voltage-dependent anion-selective channel protein 3	Q9Y277	VDAC3
1,25-dihydroxyvitamin D3 receptor|Vitamin D receptor	P11473	VDR
Vascular endothelial growth factor A	P15692	VEGFA
Vitamin K epoxide reductase complex subunit 1	Q9BQB6	VKORC1
Vitamin K epoxide reductase complex subunit 1-like protein 1	Q8N0U8	VKORC1L1
Xanthine dehydrogenase/oxidase	P47989	XDH
Baculoviral IAP repeat-containing protein 4	P98170	XIAP
