# Supplementary material for: Deciphering the Therapeutic Mechanisms of Wuzi Ershen Decoction in Treating Oligoasthenozoospermia through the Network Pharmacology Approach
Source: Evid Based Complement Alternat Med. 2021 Aug 6;2021:5591844. doi: 10.1155/2021/5591844 (PMC8363445; doi:10.1155/2021/5591844)
Supplement: Supplementary Materials — Table S1: candidate compounds of each herb in WZESD. Table S2: detailed information for the 681 candidate targets of WZESD. Table S3: candidate compounds and their candidate targets for WZESD. Table S4: 446 target genes related to oligoasthenozoospermia obtained from GeneCards. Table S5: topological parameter for the generated oligoasthenozoospermia-specific protein interaction network. Table S6: the proteins and compounds performed for molecular docking. Table S7: molecular docking results of 61 potential compounds with 21 potential proteins. [file 5591844.f1.zip › 5591844.f1/Additional table S3.txt]

The Candidate Compounds of Schisandra Chinensis (SC, Wuweizi) and their Potential Targets
Candidate Compound Name	Target Gene Name	Uniprot ID
Longikaurin A	CHRM1	P11229
Longikaurin A	GABRA2	P47869
Longikaurin A	GABRA3	P34903
Longikaurin A	CHRM2	P08172
Longikaurin A	PRSS1	P07477
Longikaurin A	GABRA6	Q16445
Deoxyharringtonine	AR	P10275
Deoxyharringtonine	NR3C2	P08235
Angeloylgomisin O	AR	P10275
Angeloylgomisin O	F10	P00742
Angeloylgomisin O	TOP2A	P11388
Schizandrer B	PTGS2	P35354
Schizandrer B	TOP2A	P11388
Gomisin-A	F2	P00734
Gomisin-A	NOS3	P29474
Gomisin-A	ACHE	P22303
Gomisin G	TOP2A	P11388
Gomisin R	ESR1	P03372
Gomisin R	AR	P10275
Gomisin R	F10	P00742
Gomisin R	PTGS2	P35354
Gomisin R	TOP2A	P11388
Gomisin R	PRSS1	P07477
Gomisin R	PIM1	P11309
Gomisin R	NCOA2	Q15596
Gomisin R	KCNMA1	Q12791
Wuweizisu C	ACHE	P22303
Wuweizisu C	GABRA1	P14867
Wuweizisu C	DPP4	P27487
Interiotherin B	TOP2A	P11388
kadsulignan B	ESR1	P03372
kadsulignan B	AR	P10275
neokadsuranic acid C	NR3C1	P04150
neokadsuranin	AR	P10275
neokadsuranin	PTGS2	P35354
angusifolin B	TOP2A	P11388
3-Phenyldecane	GABRB2	P47870
3-Phenyldecane	GABRB3	P28472
3-Phenyldecane	F2	P00734
P-Cymene	GABRB2	P47870
P-Cymene	GABRB3	P28472
P-Cymene	F2	P00734
Gama-Octalactone	AR	P10275
1-Methyl-4-Methylethenylcyclohexene	KCND1	Q9NSA2
1-Methyl-4-Methylethenylcyclohexene	GAMT	Q14353
1-Methyl-4-Methylethenylcyclohexene	CAT	P04040
1-Methyl-4-Methylethenylcyclohexene	KCNC1	P48547
1-Methyl-4-Methylethenylcyclohexene	KCND2	Q9NZV8
1-Methyl-4-Methylethenylcyclohexene	KCND3	Q9UK17
1-Methyl-4-Methylethenylcyclohexene	KCNA3	P22001
1-Methyl-4-Methylethenylcyclohexene	KCNC3	Q14003
1-Methyl-4-Methylethenylcyclohexene	KCNB1	Q14721
1-Methyl-4-Methylethenylcyclohexene	ADH1C	P00326
1-Methyl-4-Methylethenylcyclohexene	ALDH2	P05091
1-Methyl-4-Methylethenylcyclohexene	PRKAB1	Q9Y478
1-Methyl-4-Methylethenylcyclohexene	KCNA1	Q09470
1-Methyl-4-Methylethenylcyclohexene	ADH1B	P00325
1-Methyl-4-Methylethenylcyclohexene	KCNB2	Q92953
1-Methyl-4-Methylethenylcyclohexene	KCNA4	P22459
1-Methyl-4-Methylethenylcyclohexene	ADH1A	P07327
1-Methyl-4-Methylethenylcyclohexene	KCNA2	P16389
1-Methyl-4-Methylethenylcyclohexene	DLG4	P78352
1-Methyl-4-Methylethenylcyclohexene	KCNA5	P22460
1-Methyl-4-Methylethenylcyclohexene	KCNA7	Q96RP8
1-Methyl-4-Methylethenylcyclohexene	KCNA10	Q16322
1-Methyl-4-Methylethenylcyclohexene	TPO	P07202
1-Methyl-4-Methylethenylcyclohexene	KCNC2	Q96PR1
1-Methyl-4-Methylethenylcyclohexene	RNASE1	P07998
1-Methyl-4-Methylethenylcyclohexene	KCNA6	P17658
Gamma-Selinene	KCND1	Q9NSA2
Gamma-Selinene	GAMT	Q14353
Gamma-Selinene	CAT	P04040
Gamma-Selinene	KCNC1	P48547
Gamma-Selinene	KCND2	Q9NZV8
Gamma-Selinene	KCND3	Q9UK17
Gamma-Selinene	KCNA3	P22001
Gamma-Selinene	KCNC3	Q14003
Gamma-Selinene	KCNB1	Q14721
Gamma-Selinene	ADH1C	P00326
Gamma-Selinene	ALDH2	P05091
Gamma-Selinene	PRKAB1	Q9Y478
Gamma-Selinene	KCNA1	Q09470
Gamma-Selinene	ADH1B	P00325
Gamma-Selinene	KCNB2	Q92953
Gamma-Selinene	KCNA4	P22459
Gamma-Selinene	ADH1A	P07327
Gamma-Selinene	KCNA2	P16389
Gamma-Selinene	DLG4	P78352
Gamma-Selinene	KCNA5	P22460
Gamma-Selinene	KCNA7	Q96RP8
Gamma-Selinene	KCNA10	Q16322
Gamma-Selinene	TPO	P07202
Gamma-Selinene	KCNC2	Q96PR1
Gamma-Selinene	RNASE1	P07998
Gamma-Selinene	KCNA6	P17658
Beta-Chamigrene	KCND1	Q9NSA2
Beta-Chamigrene	GAMT	Q14353
Beta-Chamigrene	CAT	P04040
Beta-Chamigrene	KCNC1	P48547
Beta-Chamigrene	KCND2	Q9NZV8
Beta-Chamigrene	KCND3	Q9UK17
Beta-Chamigrene	KCNA3	P22001
Beta-Chamigrene	KCNC3	Q14003
Beta-Chamigrene	KCNB1	Q14721
Beta-Chamigrene	ADH1C	P00326
Beta-Chamigrene	ALDH2	P05091
Beta-Chamigrene	PRKAB1	Q9Y478
Beta-Chamigrene	KCNA1	Q09470
Beta-Chamigrene	ADH1B	P00325
Beta-Chamigrene	KCNB2	Q92953
Beta-Chamigrene	KCNA4	P22459
Beta-Chamigrene	ADH1A	P07327
Beta-Chamigrene	KCNA2	P16389
Beta-Chamigrene	DLG4	P78352
Beta-Chamigrene	KCNA5	P22460
Beta-Chamigrene	KCNA7	Q96RP8
Beta-Chamigrene	KCNA10	Q16322
Beta-Chamigrene	TPO	P07202
Beta-Chamigrene	KCNC2	Q96PR1
Beta-Chamigrene	RNASE1	P07998
Beta-Chamigrene	KCNA6	P17658
Clovene	KCND1	Q9NSA2
Clovene	GAMT	Q14353
Clovene	CAT	P04040
Clovene	KCNC1	P48547
Clovene	KCND2	Q9NZV8
Clovene	KCND3	Q9UK17
Clovene	KCNA3	P22001
Clovene	KCNC3	Q14003
Clovene	KCNB1	Q14721
Clovene	ADH1C	P00326
Clovene	ALDH2	P05091
Clovene	PRKAB1	Q9Y478
Clovene	KCNA1	Q09470
Clovene	ADH1B	P00325
Clovene	KCNB2	Q92953
Clovene	KCNA4	P22459
Clovene	ADH1A	P07327
Clovene	KCNA2	P16389
Clovene	DLG4	P78352
Clovene	KCNA5	P22460
Clovene	KCNA7	Q96RP8
Clovene	KCNA10	Q16322
Clovene	TPO	P07202
Clovene	KCNC2	Q96PR1
Clovene	RNASE1	P07998
Clovene	KCNA6	P17658
Thujopsene	KCND1	Q9NSA2
Thujopsene	GAMT	Q14353
Thujopsene	CAT	P04040
Thujopsene	KCNC1	P48547
Thujopsene	KCND2	Q9NZV8
Thujopsene	KCND3	Q9UK17
Thujopsene	KCNA3	P22001
Thujopsene	KCNC3	Q14003
Thujopsene	KCNB1	Q14721
Thujopsene	ADH1C	P00326
Thujopsene	ALDH2	P05091
Thujopsene	PRKAB1	Q9Y478
Thujopsene	KCNA1	Q09470
Thujopsene	ADH1B	P00325
Thujopsene	KCNB2	Q92953
Thujopsene	KCNA4	P22459
Thujopsene	ADH1A	P07327
Thujopsene	KCNA2	P16389
Thujopsene	DLG4	P78352
Thujopsene	KCNA5	P22460
Thujopsene	KCNA7	Q96RP8
Thujopsene	KCNA10	Q16322
Thujopsene	TPO	P07202
Thujopsene	KCNC2	Q96PR1
Thujopsene	RNASE1	P07998
Thujopsene	KCNA6	P17658
Geraniol	RDH11	Q8TC12
Geraniol	RDH5	Q92781
Geraniol	ALDH1A1	P00352
Geraniol	ALDH1A2	O94788
Geraniol	RBP3	P10745
Geraniol	ALDH1A3	P47895
Geraniol	RLBP1	P12271
Geraniol	RETSAT	Q6NUM9
Geraniol	RDH12	Q96NR8
Geraniol	RDH14	Q9HBH5
Geraniol	RDH13	Q8NBN7
Geraniol	DHRS4	Q9BTZ2
Geraniol	RDH8	Q9NYR8
Geraniol	DHRS3	O75911
Geraniol	RBP1	P09455
Geraniol	LRAT	O95237
Beta-Bisabolene	KCND1	Q9NSA2
Beta-Bisabolene	GAMT	Q14353
Beta-Bisabolene	CAT	P04040
Beta-Bisabolene	KCNC1	P48547
Beta-Bisabolene	KCND2	Q9NZV8
Beta-Bisabolene	KCND3	Q9UK17
Beta-Bisabolene	KCNA3	P22001
Beta-Bisabolene	KCNC3	Q14003
Beta-Bisabolene	KCNB1	Q14721
Beta-Bisabolene	ADH1C	P00326
Beta-Bisabolene	ALDH2	P05091
Beta-Bisabolene	PRKAB1	Q9Y478
Beta-Bisabolene	KCNA1	Q09470
Beta-Bisabolene	ADH1B	P00325
Beta-Bisabolene	KCNB2	Q92953
Beta-Bisabolene	KCNA4	P22459
Beta-Bisabolene	ADH1A	P07327
Beta-Bisabolene	KCNA2	P16389
Beta-Bisabolene	DLG4	P78352
Beta-Bisabolene	KCNA5	P22460
Beta-Bisabolene	KCNA7	Q96RP8
Beta-Bisabolene	KCNA10	Q16322
Beta-Bisabolene	TPO	P07202
Beta-Bisabolene	KCNC2	Q96PR1
Beta-Bisabolene	RNASE1	P07998
Beta-Bisabolene	KCNA6	P17658
Terpinen-4-Ol	ESR1	P03372
Terpinen-4-Ol	PGR	P06401
Delta-Terpineol	ESR1	P03372
Delta-Terpineol	PGR	P06401
Phenyl-2-Propanone	PTGIS	Q16647
Phenyl-2-Propanone	CYP11B2	P19099
Phenyl-2-Propanone	VKORC1	Q9BQB6
Phenyl-2-Propanone	CACNA1G	O43497
Phenyl-2-Propanone	CYP11B1	P15538
Phenyl-2-Propanone	PTGS1	P23219
Phenyl-2-Propanone	PTGS2	P35354
Beta-Pinene	KCND1	Q9NSA2
Beta-Pinene	GAMT	Q14353
Beta-Pinene	CAT	P04040
Beta-Pinene	KCNC1	P48547
Beta-Pinene	KCND2	Q9NZV8
Beta-Pinene	KCND3	Q9UK17
Beta-Pinene	KCNA3	P22001
Beta-Pinene	KCNC3	Q14003
Beta-Pinene	KCNB1	Q14721
Beta-Pinene	ADH1C	P00326
Beta-Pinene	ALDH2	P05091
Beta-Pinene	PRKAB1	Q9Y478
Beta-Pinene	KCNA1	Q09470
Beta-Pinene	ADH1B	P00325
Beta-Pinene	KCNB2	Q92953
Beta-Pinene	KCNA4	P22459
Beta-Pinene	ADH1A	P07327
Beta-Pinene	KCNA2	P16389
Beta-Pinene	DLG4	P78352
Beta-Pinene	KCNA5	P22460
Beta-Pinene	KCNA7	Q96RP8
Beta-Pinene	KCNA10	Q16322
Beta-Pinene	TPO	P07202
Beta-Pinene	KCNC2	Q96PR1
Beta-Pinene	RNASE1	P07998
Beta-Pinene	KCNA6	P17658
Citronellol	RDH11	Q8TC12
Citronellol	RDH5	Q92781
Citronellol	ALDH1A1	P00352
Citronellol	ALDH1A2	O94788
Citronellol	RBP3	P10745
Citronellol	ALDH1A3	P47895
Citronellol	RLBP1	P12271
Citronellol	RETSAT	Q6NUM9
Citronellol	RDH12	Q96NR8
Citronellol	RDH14	Q9HBH5
Citronellol	RDH13	Q8NBN7
Citronellol	DHRS4	Q9BTZ2
Citronellol	RDH8	Q9NYR8
Citronellol	DHRS3	O75911
Citronellol	RBP1	P09455
Citronellol	LRAT	O95237
2-(P-Cyclohexyl-Phenoxy)Ethanol	LPL	P06858
2-Isopropyl-5-Methylanisole	PDE10A	Q9Y233
2-Isopropyl-5-Methylanisole	PDE4B	Q07343
Deoxyshikonin	HSD17B1	P14061
Linalool	ESR1	P03372
Linalool	PGR	P06401
Beta-Sesquiphellandrene	KCND1	Q9NSA2
Beta-Sesquiphellandrene	GAMT	Q14353
Beta-Sesquiphellandrene	CAT	P04040
Beta-Sesquiphellandrene	KCNC1	P48547
Beta-Sesquiphellandrene	KCND2	Q9NZV8
Beta-Sesquiphellandrene	KCND3	Q9UK17
Beta-Sesquiphellandrene	KCNA3	P22001
Beta-Sesquiphellandrene	KCNC3	Q14003
Beta-Sesquiphellandrene	KCNB1	Q14721
Beta-Sesquiphellandrene	ADH1C	P00326
Beta-Sesquiphellandrene	ALDH2	P05091
Beta-Sesquiphellandrene	PRKAB1	Q9Y478
Beta-Sesquiphellandrene	KCNA1	Q09470
Beta-Sesquiphellandrene	ADH1B	P00325
Beta-Sesquiphellandrene	KCNB2	Q92953
Beta-Sesquiphellandrene	KCNA4	P22459
Beta-Sesquiphellandrene	ADH1A	P07327
Beta-Sesquiphellandrene	KCNA2	P16389
Beta-Sesquiphellandrene	DLG4	P78352
Beta-Sesquiphellandrene	KCNA5	P22460
Beta-Sesquiphellandrene	KCNA7	Q96RP8
Beta-Sesquiphellandrene	KCNA10	Q16322
Beta-Sesquiphellandrene	TPO	P07202
Beta-Sesquiphellandrene	KCNC2	Q96PR1
Beta-Sesquiphellandrene	RNASE1	P07998
Beta-Sesquiphellandrene	KCNA6	P17658
Myrcene	KCND1	Q9NSA2
Myrcene	GAMT	Q14353
Myrcene	CAT	P04040
Myrcene	KCNC1	P48547
Myrcene	KCND2	Q9NZV8
Myrcene	KCND3	Q9UK17
Myrcene	KCNA3	P22001
Myrcene	KCNC3	Q14003
Myrcene	KCNB1	Q14721
Myrcene	ADH1C	P00326
Myrcene	ALDH2	P05091
Myrcene	PRKAB1	Q9Y478
Myrcene	KCNA1	Q09470
Myrcene	ADH1B	P00325
Myrcene	KCNB2	Q92953
Myrcene	KCNA4	P22459
Myrcene	ADH1A	P07327
Myrcene	KCNA2	P16389
Myrcene	DLG4	P78352
Myrcene	KCNA5	P22460
Myrcene	KCNA7	Q96RP8
Myrcene	KCNA10	Q16322
Myrcene	TPO	P07202
Myrcene	KCNC2	Q96PR1
Myrcene	RNASE1	P07998
Myrcene	KCNA6	P17658
Citral	ACHE	P22303
Citral	BCHE	Q07343
Alpha-Limonene	KCND1	Q9NSA2
Alpha-Limonene	GAMT	Q14353
Alpha-Limonene	CAT	P04040
Alpha-Limonene	KCNC1	P48547
Alpha-Limonene	KCND2	Q9NZV8
Alpha-Limonene	KCND3	Q9UK17
Alpha-Limonene	KCNA3	P22001
Alpha-Limonene	KCNC3	Q14003
Alpha-Limonene	KCNB1	Q14721
Alpha-Limonene	ADH1C	P00326
Alpha-Limonene	ALDH2	P05091
Alpha-Limonene	PRKAB1	Q9Y478
Alpha-Limonene	KCNA1	Q09470
Alpha-Limonene	ADH1B	P00325
Alpha-Limonene	KCNB2	Q92953
Alpha-Limonene	KCNA4	P22459
Alpha-Limonene	ADH1A	P07327
Alpha-Limonene	KCNA2	P16389
Alpha-Limonene	DLG4	P78352
Alpha-Limonene	KCNA5	P22460
Alpha-Limonene	KCNA7	Q96RP8
Alpha-Limonene	KCNA10	Q16322
Alpha-Limonene	TPO	P07202
Alpha-Limonene	KCNC2	Q96PR1
Alpha-Limonene	RNASE1	P07998
Alpha-Limonene	KCNA6	P17658
Vitamin K1	TRPV3	Q8NET8
Vitamin K1	OPRK1	P41145
Vitamin K1	TRPM8	Q7Z2W7
Vitamin K1	TRPA1	O75762
Epsilon-Cadinene	KCND1	Q9NSA2
Epsilon-Cadinene	GAMT	Q14353
Epsilon-Cadinene	CAT	P04040
Epsilon-Cadinene	KCNC1	P48547
Epsilon-Cadinene	KCND2	Q9NZV8
Epsilon-Cadinene	KCND3	Q9UK17
Epsilon-Cadinene	KCNA3	P22001
Epsilon-Cadinene	KCNC3	Q14003
Epsilon-Cadinene	KCNB1	Q14721
Epsilon-Cadinene	ADH1C	P00326
Epsilon-Cadinene	ALDH2	P05091
Epsilon-Cadinene	PRKAB1	Q9Y478
Epsilon-Cadinene	KCNA1	Q09470
Epsilon-Cadinene	ADH1B	P00325
Epsilon-Cadinene	KCNB2	Q92953
Epsilon-Cadinene	KCNA4	P22459
Epsilon-Cadinene	ADH1A	P07327
Epsilon-Cadinene	KCNA2	P16389
Epsilon-Cadinene	DLG4	P78352
Epsilon-Cadinene	KCNA5	P22460
Epsilon-Cadinene	KCNA7	Q96RP8
Epsilon-Cadinene	KCNA10	Q16322
Epsilon-Cadinene	TPO	P07202
Epsilon-Cadinene	KCNC2	Q96PR1
Epsilon-Cadinene	RNASE1	P07998
Epsilon-Cadinene	KCNA6	P17658
Nonylphenol	ALOX5	P09917
Nonylphenol	GABRG3	Q99928
Nonylphenol	GABRG1	Q8N1C3
Nonylphenol	SCN4A	P35499
Nonylphenol	GABRA1	P14867
Nonylphenol	GABRA2	P47869
Nonylphenol	TNF	P01375
Nonylphenol	GABRP	O00591
Nonylphenol	GABRQ	Q9UN88
Nonylphenol	PDE4B	Q07343
Nonylphenol	GABRD	O14764
Nonylphenol	GABRE	P78334
Nonylphenol	GABRA4	P48169
Nonylphenol	GABRB3	P28472
Nonylphenol	BCHE	Q07343
Nonylphenol	PDE3A	Q14432
Nonylphenol	SCN2A	Q99250
Nonylphenol	GABRB2	P47870
Nonylphenol	GABRA5	P31644
Nonylphenol	GABRG2	P18507
Nonylphenol	GABRB1	P18505
Nonylphenol	GABRA3	P34903
Nonylphenol	ACHE	P22303
Nonylphenol	GABRA6	Q16445
(E)-9-Isopropyl-6-Methyl-5,9-Decadiene-2-One	PDE7B	Q9NP56
(E)-9-Isopropyl-6-Methyl-5,9-Decadiene-2-One	CYP17A1	P05093
(E)-9-Isopropyl-6-Methyl-5,9-Decadiene-2-One	PRKDC	P78527
(E)-9-Isopropyl-6-Methyl-5,9-Decadiene-2-One	PIK3CA	P42336
(E)-9-Isopropyl-6-Methyl-5,9-Decadiene-2-One	PIK3CB	P42338
(E)-9-Isopropyl-6-Methyl-5,9-Decadiene-2-One	ITPR3	Q14573
(E)-9-Isopropyl-6-Methyl-5,9-Decadiene-2-One	ATM	Q13315
(E)-9-Isopropyl-6-Methyl-5,9-Decadiene-2-One	CYP19A1	P11511
(E)-9-Isopropyl-6-Methyl-5,9-Decadiene-2-One	PDE11A	Q9HCR9
(E)-9-Isopropyl-6-Methyl-5,9-Decadiene-2-One	PDE5A	O76074
(E)-9-Isopropyl-6-Methyl-5,9-Decadiene-2-One	PDE3A	Q14432
(E)-9-Isopropyl-6-Methyl-5,9-Decadiene-2-One	PIK3CD	O00329
(E)-9-Isopropyl-6-Methyl-5,9-Decadiene-2-One	ADORA2B	P29275
(E)-9-Isopropyl-6-Methyl-5,9-Decadiene-2-One	ITPR2	Q14571
(E)-9-Isopropyl-6-Methyl-5,9-Decadiene-2-One	POLA2	Q14181
(E)-9-Isopropyl-6-Methyl-5,9-Decadiene-2-One	PDE6B	P35913
(E)-9-Isopropyl-6-Methyl-5,9-Decadiene-2-One	PDE8B	O95263
(E)-9-Isopropyl-6-Methyl-5,9-Decadiene-2-One	PDE8A	O60658
(E)-9-Isopropyl-6-Methyl-5,9-Decadiene-2-One	PDE9A	O76083
(E)-9-Isopropyl-6-Methyl-5,9-Decadiene-2-One	ADORA2A	P29274
(E)-9-Isopropyl-6-Methyl-5,9-Decadiene-2-One	ESR1	P03372
(E)-9-Isopropyl-6-Methyl-5,9-Decadiene-2-One	PDE1A	P54750
(E)-9-Isopropyl-6-Methyl-5,9-Decadiene-2-One	PDE1B	Q01064
(E)-9-Isopropyl-6-Methyl-5,9-Decadiene-2-One	PDE4C	Q08493
(E)-9-Isopropyl-6-Methyl-5,9-Decadiene-2-One	PDE4B	Q07343
(E)-9-Isopropyl-6-Methyl-5,9-Decadiene-2-One	NT5E	P21589
(E)-9-Isopropyl-6-Methyl-5,9-Decadiene-2-One	NR3C2	P08235
(E)-9-Isopropyl-6-Methyl-5,9-Decadiene-2-One	PDE4A	P27815
(E)-9-Isopropyl-6-Methyl-5,9-Decadiene-2-One	ITPR1	Q14643
(E)-9-Isopropyl-6-Methyl-5,9-Decadiene-2-One	PDE3B	Q13370
(E)-9-Isopropyl-6-Methyl-5,9-Decadiene-2-One	PDE4D	Q08499
(E)-9-Isopropyl-6-Methyl-5,9-Decadiene-2-One	OPRK1	P41145
(E)-9-Isopropyl-6-Methyl-5,9-Decadiene-2-One	PDE10A	Q9Y233
(E)-9-Isopropyl-6-Methyl-5,9-Decadiene-2-One	PDE2A	O00408
(E)-9-Isopropyl-6-Methyl-5,9-Decadiene-2-One	HDAC2	Q92769
(E)-9-Isopropyl-6-Methyl-5,9-Decadiene-2-One	RYR1	P21817
(E)-9-Isopropyl-6-Methyl-5,9-Decadiene-2-One	PDE6A	P16499
(E)-9-Isopropyl-6-Methyl-5,9-Decadiene-2-One	PGD	P52209
(E)-9-Isopropyl-6-Methyl-5,9-Decadiene-2-One	PGR	P06401
(E)-9-Isopropyl-6-Methyl-5,9-Decadiene-2-One	PDE7A	Q13946
(E)-9-Isopropyl-6-Methyl-5,9-Decadiene-2-One	PDE1C	Q14123
(E)-9-Isopropyl-6-Methyl-5,9-Decadiene-2-One	ADORA1	P30542
(E)-9-Isopropyl-6-Methyl-5,9-Decadiene-2-One	PDE6C	P51160
D eoxyharringtonine	RPL3	P39023
D-Limonene	KCND1	Q9NSA2
D-Limonene	GAMT	Q14353
D-Limonene	CAT	P04040
D-Limonene	KCNC1	P48547
D-Limonene	KCND2	Q9NZV8
D-Limonene	KCND3	Q9UK17
D-Limonene	KCNA3	P22001
D-Limonene	KCNC3	Q14003
D-Limonene	KCNB1	Q14721
D-Limonene	ADH1C	P00326
D-Limonene	ALDH2	P05091
D-Limonene	PRKAB1	Q9Y478
D-Limonene	KCNA1	Q09470
D-Limonene	ADH1B	P00325
D-Limonene	KCNB2	Q92953
D-Limonene	KCNA4	P22459
D-Limonene	ADH1A	P07327
D-Limonene	KCNA2	P16389
D-Limonene	DLG4	P78352
D-Limonene	KCNA5	P22460
D-Limonene	KCNA7	Q96RP8
D-Limonene	KCNA10	Q16322
D-Limonene	TPO	P07202
D-Limonene	KCNC2	Q96PR1
D-Limonene	RNASE1	P07998
D-Limonene	KCNA6	P17658
Camphene	KCND1	Q9NSA2
Camphene	GAMT	Q14353
Camphene	CAT	P04040
Camphene	KCNC1	P48547
Camphene	KCND2	Q9NZV8
Camphene	KCND3	Q9UK17
Camphene	KCNA3	P22001
Camphene	KCNC3	Q14003
Camphene	KCNB1	Q14721
Camphene	ADH1C	P00326
Camphene	ALDH2	P05091
Camphene	PRKAB1	Q9Y478
Camphene	KCNA1	Q09470
Camphene	ADH1B	P00325
Camphene	KCNB2	Q92953
Camphene	KCNA4	P22459
Camphene	ADH1A	P07327
Camphene	KCNA2	P16389
Camphene	DLG4	P78352
Camphene	KCNA5	P22460
Camphene	KCNA7	Q96RP8
Camphene	KCNA10	Q16322
Camphene	TPO	P07202
Camphene	KCNC2	Q96PR1
Camphene	RNASE1	P07998
Camphene	KCNA6	P17658
1-Phenyl-1,3-Butanedion	PTGIS	Q16647
1-Phenyl-1,3-Butanedion	CYP11B2	P19099
1-Phenyl-1,3-Butanedion	VKORC1	Q9BQB6
1-Phenyl-1,3-Butanedion	CACNA1G	O43497
1-Phenyl-1,3-Butanedion	CYP11B1	P15538
1-Phenyl-1,3-Butanedion	PTGS1	P23219
1-Phenyl-1,3-Butanedion	PTGS2	P35354
Isolongifolene	KCND1	Q9NSA2
Isolongifolene	GAMT	Q14353
Isolongifolene	CAT	P04040
Isolongifolene	KCNC1	P48547
Isolongifolene	KCND2	Q9NZV8
Isolongifolene	KCND3	Q9UK17
Isolongifolene	KCNA3	P22001
Isolongifolene	KCNC3	Q14003
Isolongifolene	KCNB1	Q14721
Isolongifolene	ADH1C	P00326
Isolongifolene	ALDH2	P05091
Isolongifolene	PRKAB1	Q9Y478
Isolongifolene	KCNA1	Q09470
Isolongifolene	ADH1B	P00325
Isolongifolene	KCNB2	Q92953
Isolongifolene	KCNA4	P22459
Isolongifolene	ADH1A	P07327
Isolongifolene	KCNA2	P16389
Isolongifolene	DLG4	P78352
Isolongifolene	KCNA5	P22460
Isolongifolene	KCNA7	Q96RP8
Isolongifolene	KCNA10	Q16322
Isolongifolene	TPO	P07202
Isolongifolene	KCNC2	Q96PR1
Isolongifolene	RNASE1	P07998
Isolongifolene	KCNA6	P17658
Elemicin	PDE4A	P27815
Elemicin	DHFR	P00374
Elemicin	PDE3A	Q14432
Elemicin	PDE10A	Q9Y233
Elemicin	CACNA1C	Q13936
Elemicin	PDE2A	O00408
Elemicin	TRDMT1	O14717
Elemicin	TYMS	P04818
Elemicin	DHFRL1	Q86XF0
Longifolene	KCND1	Q9NSA2
Longifolene	GAMT	Q14353
Longifolene	CAT	P04040
Longifolene	KCNC1	P48547
Longifolene	KCND2	Q9NZV8
Longifolene	KCND3	Q9UK17
Longifolene	KCNA3	P22001
Longifolene	KCNC3	Q14003
Longifolene	KCNB1	Q14721
Longifolene	ADH1C	P00326
Longifolene	ALDH2	P05091
Longifolene	PRKAB1	Q9Y478
Longifolene	KCNA1	Q09470
Longifolene	ADH1B	P00325
Longifolene	KCNB2	Q92953
Longifolene	KCNA4	P22459
Longifolene	ADH1A	P07327
Longifolene	KCNA2	P16389
Longifolene	DLG4	P78352
Longifolene	KCNA5	P22460
Longifolene	KCNA7	Q96RP8
Longifolene	KCNA10	Q16322
Longifolene	TPO	P07202
Longifolene	KCNC2	Q96PR1
Longifolene	RNASE1	P07998
Longifolene	KCNA6	P17658
Epiguaipyridine	SCNN1A	P37088
Epiguaipyridine	HTR2A	P28223
Epiguaipyridine	TLR8	Q9NR97
Epiguaipyridine	HRH1	P35367
Epiguaipyridine	SCNN1D	P51172
Epiguaipyridine	TLR7	Q9NYK1
Epiguaipyridine	SCNN1B	P51168
Epiguaipyridine	KCNJ8	Q15842
Epiguaipyridine	ADRB2	P07550
Epiguaipyridine	ADRB1	P08588
Epiguaipyridine	PRKAA1	Q13131
Epiguaipyridine	ADRA2C	P18825
Epiguaipyridine	KCNJ1	P48048
Epiguaipyridine	CYP2B6	P20813
Epiguaipyridine	ADRA1A	P35348
Epiguaipyridine	ACACB	O00763
Epiguaipyridine	APRT	P07741
Epiguaipyridine	HTR7	P07741
Epiguaipyridine	AOC3	Q16853
Epiguaipyridine	AGTR1	P30556
Epiguaipyridine	ADRA2B	P18089
Epiguaipyridine	SCN1A	P35498
Epiguaipyridine	MTAP	Q13126
Epiguaipyridine	ADRA1D	P25100
Epiguaipyridine	HRH2	P25021
Epiguaipyridine	P4HA1	P13674
Epiguaipyridine	ADRB3	P13945
Epiguaipyridine	SLC6A2	P23975
Epiguaipyridine	SCNN1G	P51170
Epiguaipyridine	ADRA2A	P08913
Epiguaipyridine	PECR	Q9BY49
Epiguaipyridine	ADRA1B	P35368
Epiguaipyridine	SRPK2	P78362
Epiguaipyridine	ACP1	P24666
Longispinogenin	ESR1	P03372
Longispinogenin	PGR	P06401
Beta-Santalol	RDH11	Q8TC12
Beta-Santalol	RDH5	Q92781
Beta-Santalol	ALDH1A1	P00352
Beta-Santalol	ALDH1A2	O94788
Beta-Santalol	RBP3	P10745
Beta-Santalol	ALDH1A3	P47895
Beta-Santalol	RLBP1	P12271
Beta-Santalol	RETSAT	Q6NUM9
Beta-Santalol	RDH12	Q96NR8
Beta-Santalol	RDH14	Q9HBH5
Beta-Santalol	RDH13	Q8NBN7
Beta-Santalol	DHRS4	Q9BTZ2
Beta-Santalol	RDH8	Q9NYR8
Beta-Santalol	DHRS3	O75911
Beta-Santalol	RBP1	P09455
Beta-Santalol	LRAT	O95237
Phenylpropyl Alcohol	PDE5A	O76074
Phenylpropyl Alcohol	PDE4A	P27815
Phenylpropyl Alcohol	PDE10A	Q9Y233
Phenylpropyl Alcohol	ADA	P00813
Chamissonin Diacetate	CHRM3	P20309
Chamissonin Diacetate	CHRM1	P11229
Chamissonin Diacetate	CHRM2	P08172
Campherenol	VDR	P11473
Campherenol	CYP27B1	O15528
(+)-Gomisin K3	TYR	P14679
Nootkatone	CYP17A1	P05093
Nootkatone	NR3C2	P08235
Nootkatone	RYR1	P21817
Nootkatone	PRKDC	P78527
Nootkatone	ADORA2B	P29275
Nootkatone	PDE1B	Q01064
Nootkatone	PDE10A	Q9Y233
Nootkatone	PDE2A	O00408
Nootkatone	HDAC2	Q92769
Nootkatone	ESR1	P03372
Nootkatone	PDE7B	Q9NP56
Nootkatone	PDE3A	Q14432
Nootkatone	PIK3CD	O00329
Nootkatone	PDE1A	P54750
Nootkatone	PDE7A	Q13946
Nootkatone	PDE1C	Q14123
Nootkatone	ADORA1	P30542
Nootkatone	PDE6C	P51160
Nootkatone	PGR	P06401
Nootkatone	PDE5A	O76074
Nootkatone	ADORA2A	P29274
Nootkatone	PDE3B	Q13370
Nootkatone	PDE4D	Q08499
Nootkatone	ITPR3	Q14573
Nootkatone	ATM	Q13315
Nootkatone	CYP19A1	P11511
Nootkatone	PDE11A	Q9HCR9
Nootkatone	AR	P10275
Nootkatone	PDE9A	O76083
Nootkatone	ITPR1	Q14643
Nootkatone	PGD	P52209
Nootkatone	PIK3CB	P42338
Nootkatone	POLA2	Q14181
Nootkatone	PDE6B	P35913
Nootkatone	PDE8B	O95263
Nootkatone	PDE8A	O60658
Nootkatone	OPRK1	P41145
Nootkatone	PDE4A	P27815
Nootkatone	PDE6A	P16499
Nootkatone	PIK3CA	P42336
Nootkatone	ITPR2	Q14571
Nootkatone	PDE4C	Q08493
Nootkatone	PDE4B	Q07343
Nootkatone	NT5E	P21589
Sesquicarene	KCND1	Q9NSA2
Sesquicarene	GAMT	Q14353
Sesquicarene	CAT	P04040
Sesquicarene	KCNC1	P48547
Sesquicarene	KCND2	Q9NZV8
Sesquicarene	KCND3	Q9UK17
Sesquicarene	KCNA3	P22001
Sesquicarene	KCNC3	Q14003
Sesquicarene	KCNB1	Q14721
Sesquicarene	ADH1C	P00326
Sesquicarene	ALDH2	P05091
Sesquicarene	PRKAB1	Q9Y478
Sesquicarene	KCNA1	Q09470
Sesquicarene	ADH1B	P00325
Sesquicarene	KCNB2	Q92953
Sesquicarene	KCNA4	P22459
Sesquicarene	ADH1A	P07327
Sesquicarene	KCNA2	P16389
Sesquicarene	DLG4	P78352
Sesquicarene	KCNA5	P22460
Sesquicarene	KCNA7	Q96RP8
Sesquicarene	KCNA10	Q16322
Sesquicarene	TPO	P07202
Sesquicarene	KCNC2	Q96PR1
Sesquicarene	RNASE1	P07998
Sesquicarene	KCNA6	P17658
Schisanhenol	TYR	P14679
Myricadiol	ESR1	P03372
Myricadiol	PGR	P06401
Pregomisin	TYR	P14679
Cuparene	GABRB2	P47870
Cuparene	GABRB3	P28472
Cuparene	F2	P00734
Deoxyschizandrin	PDE10A	Q9Y233
Deoxyschizandrin	PDE4B	Q07343
Clupanodonic Acid	SLC8A1	P32418
Clupanodonic Acid	PTGS2	P35354
Clupanodonic Acid	PPARD	Q03181
Clupanodonic Acid	CKMT1B	P12532
Clupanodonic Acid	RARB	P10826
Clupanodonic Acid	ALDH1A1	P00352
Clupanodonic Acid	ALDH1A2	O94788
Clupanodonic Acid	TRPV1	Q8NER1
Clupanodonic Acid	ELOVL4	Q9GZR5
Clupanodonic Acid	ACSL4	O60488
Clupanodonic Acid	RARRES1	P49788
Clupanodonic Acid	RXRG	P48443
Clupanodonic Acid	RARA	P10276
Clupanodonic Acid	FADS2	O95864
Clupanodonic Acid	F12	P00748
Clupanodonic Acid	ACSL3	O95573
Clupanodonic Acid	NR0B1	P51843
Clupanodonic Acid	SLC6A8	P48029
Clupanodonic Acid	CKB	P12277
Clupanodonic Acid	FADS1	O60427
Clupanodonic Acid	PPARG	P37231
Clupanodonic Acid	RXRB	P28702
Clupanodonic Acid	RARG	P13631
Clupanodonic Acid	CKMT2	P17540
Clupanodonic Acid	GPRC5A	Q8NFJ5
Clupanodonic Acid	PTGS1	P23219
Clupanodonic Acid	FFAR1	O14842
Clupanodonic Acid	GAMT	Q14353
Clupanodonic Acid	CKM	P06732
Clupanodonic Acid	CKMT1A	P12532
Clupanodonic Acid	RXRA	P19793
Gomisin T	TYR	P14679
1-(1,5-Dimethyl-4-Hexenyl)-4-Methyl Benzene	KCND1	Q9NSA2
1-(1,5-Dimethyl-4-Hexenyl)-4-Methyl Benzene	GAMT	Q14353
1-(1,5-Dimethyl-4-Hexenyl)-4-Methyl Benzene	CAT	P04040
1-(1,5-Dimethyl-4-Hexenyl)-4-Methyl Benzene	KCNC1	P48547
1-(1,5-Dimethyl-4-Hexenyl)-4-Methyl Benzene	KCND2	Q9NZV8
1-(1,5-Dimethyl-4-Hexenyl)-4-Methyl Benzene	KCND3	Q9UK17
1-(1,5-Dimethyl-4-Hexenyl)-4-Methyl Benzene	KCNA3	P22001
1-(1,5-Dimethyl-4-Hexenyl)-4-Methyl Benzene	KCNC3	Q14003
1-(1,5-Dimethyl-4-Hexenyl)-4-Methyl Benzene	KCNB1	Q14721
1-(1,5-Dimethyl-4-Hexenyl)-4-Methyl Benzene	ADH1C	P00326
1-(1,5-Dimethyl-4-Hexenyl)-4-Methyl Benzene	ALDH2	P05091
1-(1,5-Dimethyl-4-Hexenyl)-4-Methyl Benzene	PRKAB1	Q9Y478
1-(1,5-Dimethyl-4-Hexenyl)-4-Methyl Benzene	KCNA1	Q09470
1-(1,5-Dimethyl-4-Hexenyl)-4-Methyl Benzene	ADH1B	P00325
1-(1,5-Dimethyl-4-Hexenyl)-4-Methyl Benzene	KCNB2	Q92953
1-(1,5-Dimethyl-4-Hexenyl)-4-Methyl Benzene	KCNA4	P22459
1-(1,5-Dimethyl-4-Hexenyl)-4-Methyl Benzene	ADH1A	P07327
1-(1,5-Dimethyl-4-Hexenyl)-4-Methyl Benzene	KCNA2	P16389
1-(1,5-Dimethyl-4-Hexenyl)-4-Methyl Benzene	DLG4	P78352
1-(1,5-Dimethyl-4-Hexenyl)-4-Methyl Benzene	KCNA5	P22460
1-(1,5-Dimethyl-4-Hexenyl)-4-Methyl Benzene	KCNA7	Q96RP8
1-(1,5-Dimethyl-4-Hexenyl)-4-Methyl Benzene	KCNA10	Q16322
1-(1,5-Dimethyl-4-Hexenyl)-4-Methyl Benzene	TPO	P07202
1-(1,5-Dimethyl-4-Hexenyl)-4-Methyl Benzene	KCNC2	Q96PR1
1-(1,5-Dimethyl-4-Hexenyl)-4-Methyl Benzene	RNASE1	P07998
1-(1,5-Dimethyl-4-Hexenyl)-4-Methyl Benzene	KCNA6	P17658
Gomisin A	F2	P00734
Gomisin A	eNOS	P29474
Gomisin A	ACHE	P22303
¦Á-Isocubebenol	RDH11	Q8TC12
¦Á-Isocubebenol	RDH5	Q92781
¦Á-Isocubebenol	ALDH1A1	P00352
¦Á-Isocubebenol	ALDH1A2	O94788
¦Á-Isocubebenol	RBP3	P10745
¦Á-Isocubebenol	ALDH1A3	P47895
¦Á-Isocubebenol	RLBP1	P12271
¦Á-Isocubebenol	RETSAT	Q6NUM9
¦Á-Isocubebenol	RDH12	Q96NR8
¦Á-Isocubebenol	RDH14	Q9HBH5
¦Á-Isocubebenol	RDH13	Q8NBN7
¦Á-Isocubebenol	DHRS4	Q9BTZ2
¦Á-Isocubebenol	RDH8	Q9NYR8
¦Á-Isocubebenol	DHRS3	O75911
¦Á-Isocubebenol	RBP1	P09455
¦Á-Isocubebenol	LRAT	O95237
The Candidate Compounds of Plantaginis Semen (PS, Cheqianzi) and their Potential Targets
Candidate Compound Name	Target Gene Name	Uniprot ID
daucostero_qt	PGR	P06401
daucostero_qt	NCOA2	Q15596
Dihydrotricetin	PTGS1	P23219
Dihydrotricetin	PTGS2	P35354
Dihydrotricetin	HSP90AB2P	Q58FF8
Dihydrotricetin	PIK3CG	P48736
Hypolaetin	NOS2	P35228
Hypolaetin	PTGS1	P23219
Hypolaetin	AR	P10275
Hypolaetin	PPARG	P37231
Hypolaetin	PTGS2	P35354
Hypolaetin	PTPN1	P18031
Hypolaetin	AKR1B1	P15121
Hypolaetin	DPP4	P27487
Hypolaetin	HSP90AB2P	Q58FF8
Hypolaetin	PIK3CG	P48736
Hypolaetin	PRSS1	P07477
Hypolaetin	NCOA2	Q15596
orobanchoside_qt	F10	P00742
orobanchoside_qt	PTPN1	P18031
orobanchoside_qt	PRSS1	P07477
sitosterol	PGR	P06401
sitosterol	NCOA2	Q15596
sitosterol	NR3C2	P08235
Dinatin	NOS2	P35228
Dinatin	PTGS1	P23219
Dinatin	PTGS2	P35354
Dinatin	DPP4	P27487
Dinatin	HSP90AB2P	Q58FF8
Dinatin	PIK3CG	P48736
Dinatin	PRKACA	P17612
Dinatin	PRSS1	P07477
Dinatin	NCOA2	Q15596
Dinatin	NCOA1	Q15788
Dinatin	CALM	P0DP23
Dinatin	F2	P00734
Dinatin	NOS3	P29474
Dinatin	ACHE	P22303
Dinatin	RHO	P08100
Dinatin	IGHG1	P01857
quercetin	PTGS1	P23219
quercetin	AR	P10275
quercetin	PPARG	P37231
quercetin	PTGS2	P35354
quercetin	HSP90AB2P	Q58FF8
quercetin	PIK3CG	P48736
quercetin	NCOA2	Q15596
quercetin	DPP4	P27487
quercetin	AKR1B1	P15121
quercetin	PRSS1	P07477
quercetin	TOP2A	P11388
quercetin	F2	P00734
quercetin	KCNH2	Q12809
quercetin	SCN5A	Q14524
quercetin	F10	P00742
quercetin	ADRB2	P07550
quercetin	MMP 3	P08254
quercetin	PRKACA	P17612
quercetin	F7	P08709
quercetin	NOS3	P29474
quercetin	RXRA	P19793
quercetin	ACHE	P22303
quercetin	GABRA1	P14867
quercetin	MAOB	P27338
quercetin	RELA	Q04206
quercetin	EGFR	P00533
quercetin	AKT1	P31749
quercetin	VEGFA	P15692
quercetin	CCND1	P24385
quercetin	BCL2	P10415
quercetin	BCL2L1	Q07817
quercetin	FOS	P01100
quercetin	CDKN1B	P46527
quercetin	EIF6	P56537
quercetin	BAX	Q07812
quercetin	CASP9	P55211
quercetin	PLAU	P00749
quercetin	MMP2	P08253
quercetin	MMP9	P14780
quercetin	MAPK1	P28482
quercetin	IL10	P22301
quercetin	EGF	P01133
quercetin	RB1	P06400
quercetin	TNF	P01375
quercetin	JUN	P05412
quercetin	IL6	P05231
quercetin	CDKN2A	P42771
quercetin	AHSA1	O95433
quercetin	CASP3	P42574
quercetin	p53	P04637
quercetin	ELK 1	P19419
quercetin	NFKBIA	P25963
quercetin	POR	P16435
quercetin	ODC1	P11926
quercetin	XDH	P47989
quercetin	CASP8	Q14790
quercetin	TOP1	P11387
quercetin	RAF1	P04049
quercetin	SOD1	P00441
quercetin	PRKCA	P17252
quercetin	MMP1	P03956
quercetin	HIF1A	Q16665
quercetin	STAT1	P42224
quercetin	RUNX1T1	Q06455
quercetin	HERC5	Q9UII4
quercetin	CDK1	P06493
quercetin	HSPA5	P11021
quercetin	ERBB2	P04626
quercetin	PPARG	P37231
quercetin	ACACA	Q13085
quercetin	HMOX1	P09601
quercetin	CYP3A4	P08684
quercetin	CYP1A2	P05177
quercetin	CAV1	Q03135
quercetin	Myc	P01106
quercetin	F3	P13726
quercetin	GJA1	P17302
quercetin	CYP1A1	P04798
quercetin	ICAM1	P05362
quercetin	IL1B	P01584
quercetin	CCL2	P13500
quercetin	SELE	P16581
quercetin	VCAM1	P19320
quercetin	PTGER3	P43115
quercetin	IL8	P10145
quercetin	PRKCB	P05771
quercetin	BIRC5	O15392
quercetin	DUOX2	Q9NRD8
quercetin	NOS3	P29474
quercetin	HSPB1	P04792
quercetin	TGFB1	P01137
quercetin	SULT1E1	P49888
quercetin	MGAM	O43451
quercetin	IL2	P60568
quercetin	VDR	P11473
quercetin	CYP1B1	Q16678
quercetin	CCNB1	P14635
quercetin	PLAT	P00750
quercetin	THBD	P07204
quercetin	SERPINE1	P05121
quercetin	COL1A1	P02452
quercetin	IFNG	P01579
quercetin	ALOX5	P09917
quercetin	PTEN	P60484
quercetin	IL1A	P01583
quercetin	MPO	P05164
quercetin	TOP2A	P11388
quercetin	NCF1	P14598
quercetin	ABCG2	Q9UNQ0
quercetin	HAS2	Q92819
quercetin	GSTP1	P09211
quercetin	NFE2L2	Q16236
quercetin	NQO1	P15559
quercetin	PARP1	P09874
quercetin	AHR	P35869
quercetin	PSMD3	O43242
quercetin	SLC2A4	P14672
quercetin	COL3A1	P02461
quercetin	gyrB	P0AES6
quercetin	CXCL11	O14625
quercetin	CXCL2	P19875
quercetin	DCAF5	Q96JK2
quercetin	NR1I3	Q14994
quercetin	CHEK2	O96017
quercetin	INSR	P06213
quercetin	CLDN4	O14493
quercetin	PPARA	Q07869
quercetin	PPARD	Q03181
quercetin	HSF1	Q00613
quercetin	CRP	P02741
quercetin	CXCL10	P02778
quercetin	CHUK	O15111
quercetin	SPP1	P10451
quercetin	RUNX2	Q13950
quercetin	RASSF1	Q9NS23
quercetin	E2F1	Q01094
quercetin	E2F2	Q14209
quercetin	ACPP	P15309
quercetin	CTSD	P07339
quercetin	IGFBP3	P17936
quercetin	IGF2	P01344
quercetin	CD40LG	P29965
quercetin	IRF1	P10914
quercetin	ERBB3	P21860
quercetin	PON1	P27169
quercetin	DIO1	P49895
quercetin	PCOLCE	Q15113
quercetin	NPEPPS	P55786
quercetin	HK2	P52789
quercetin	NKX3-1	Q99801
quercetin	SYNGAP1	Q96PV0
quercetin	GSTM1	P09488
quercetin	GSTM2	P28161
Baic alein	SOAT1	P35610
Baic alein	MTTP	P55157
Baic alein	SOAT2	O75908
Acteoside	ICAM1	P05362
geniposidic acid	CA2	P00918
geniposidic acid	F2	P00734
The Candidate Compounds of Lycii Fructus (LF, Gouqizi) and their Potential Targets
Candidate Compound Name	Target Gene Name	Uniprot ID
Sitosterol alpha1	PGR	P06401
Sitosterol alpha1	PTGS2	P35354
Sitosterol alpha1	GABRA1	P14867
Sitosterol alpha1	ADH1C	P00326
Sitosterol alpha1	NR3C2	P08235
Cycloartenol	NR3C2	P08235
Mandenol	PTGS1	P23219
Mandenol	PTGS2	P35354
Mandenol	NCOA2	Q15596
Ethyl linolenate	PTGS1	P23219
Ethyl linolenate	NCOA2	Q15596
LAN	PGR	P06401
LAN	NR3C2	P08235
LAN	NCOA2	Q15596
Stigmasterol	PGR	P06401
Stigmasterol	NR3C2	P08235
Stigmasterol	NCOA2	Q15596
Stigmasterol	ADH1C	P00326
Stigmasterol	IGHG1	P01857
Stigmasterol	RXRA	P19793
Stigmasterol	NCOA1	Q15788
Stigmasterol	PTGS1	P23219
Stigmasterol	PTGS2	P35354
Stigmasterol	ADRA2A	P08913
Stigmasterol	SLC6A2	P23975
Stigmasterol	SLC6A3	Q01959
Stigmasterol	ADRB2	P07550
Stigmasterol	AKR1B1	P15121
Stigmasterol	PLAU	P00749
Stigmasterol	LTA4H	P09960
Stigmasterol	MAOB	P27338
Stigmasterol	MAOA	P21397
Stigmasterol	PRKACA	P17612
Stigmasterol	CTRB1	P17538
Stigmasterol	CHRM3	P20309
Stigmasterol	CHRM1	P11229
Stigmasterol	ADRB1	P08588
Stigmasterol	SCN5A	Q14524
Stigmasterol	HTR2A	P28223
Stigmasterol	ADRA1A	P35348
Stigmasterol	GABRA3	P34903
Stigmasterol	CHRM2	P08172
Stigmasterol	ADRA1B	P35368
Stigmasterol	GABRA1	P14867
Stigmasterol	CHRNA7	P36544
beta-sitosterol	PGR	P06401
beta-sitosterol	NCOA2	Q15596
beta-sitosterol	PTGS1	P23219
beta-sitosterol	PTGS2	P35354
beta-sitosterol	HSP90AB2P	Q58FF8
beta-sitosterol	PIK3CG	P48736
beta-sitosterol	KCNH2	Q12809
beta-sitosterol	PRKACA	P17612
beta-sitosterol	DRD1	P21728
beta-sitosterol	CHRM3	P20309
beta-sitosterol	CHRM1	P11229
beta-sitosterol	SCN5A	Q14524
beta-sitosterol	GABRA2	P47869
beta-sitosterol	CHRM4	P08173
beta-sitosterol	PDE3A	Q14432
beta-sitosterol	HTR2A	P28223
beta-sitosterol	GABRA5	P31644
beta-sitosterol	ADRA1A	P35348
beta-sitosterol	GABRA3	P34903
beta-sitosterol	CHRM2	P08172
beta-sitosterol	ADRA1B	P35368
beta-sitosterol	ADRB2	P07550
beta-sitosterol	CHRNA2	Q15822
beta-sitosterol	SLC6A4	P31645
beta-sitosterol	OPRM1	P35372
beta-sitosterol	GABRA1	P14867
beta-sitosterol	CHRNA7	P36544
beta-sitosterol	BCL2	P10415
beta-sitosterol	CASP9	P55211
beta-sitosterol	JUN	P05412
beta-sitosterol	CASP3	P42574
beta-sitosterol	CASP8	Q14790
beta-sitosterol	PRKCA	P17252
beta-sitosterol	TGFB1	P01137
beta-sitosterol	PON1	P27169
beta-sitosterol	MAP2	P11137
atropine	DRD1	P21728
atropine	CHRM3	P20309
atropine	CHRM1	P11229
atropine	ADRB1	P08588
atropine	CHRM5	P08912
atropine	ADRA2A	P08913
atropine	ADRA2C	P18825
atropine	CHRM4	P08173
atropine	OPRD1	P41143
atropine	HTR2A	P28223
atropine	SLC6A2	P23975
atropine	ADRA1A	P35348
atropine	HTR2C	P28335
atropine	CHRM2	P08172
atropine	ADRA2B	P18089
atropine	ADRA1B	P35368
atropine	SLC6A3	Q01959
atropine	ADRB2	P07550
atropine	SLC6A4	P31645
atropine	DRD2	P14416
atropine	OPRM1	P35372
atropine	GABRA1	P14867
atropine	HTR1B	P28222
atropine	HRH1	P35367
atropine	HTR1A	P08908
cam pesterol	PGR	P06401
cyanin	PTGS2	P35354
cyanin	HSP90AB2P	Q58FF8
24-methylidenelophenol	PGR	P06401
24-methylidenelophenol	NCOA2	Q15596
24-methylidenelophenol	NR3C2	P08235
daucosterol_qt	PGR	P06401
daucosterol_qt	NCOA2	Q15596
glycitein	PTGS1	P23219
glycitein	ESR1	P03372
glycitein	AR	P10275
glycitein	PPARG	P37231
glycitein	PTGS2	P35354
glycitein	RXRA	P19793
glycitein	PDE3A	Q14432
glycitein	ESR2	Q92731
glycitein	MAPK14	Q16539
glycitein	GSK3B	P49841
glycitein	HSP90AB2P	Q58FF8
glycitein	CDK2	P24941
glycitein	CHEK1	O14757
glycitein	PRSS1	P07477
glycitein	PIM1	P11309
glycitein	CCNA2	P20248
glycitein	CALM	P0DP23
glycitein	PRKACA	P17612
glycitein	NCOA1	Q15788
glycitein	NOS2	P35228
glycitein	APP	P05067
glycitein	MMP13	P45452
glycitein	MMP8	P22894
CLR	PGR	P06401
CLR	NR3C2	P08235
CLR	NCOA2	Q15596
14b-pregnane	PTGS2	P35354
14b-pregnane	PGR	P06401
14b-pregnane	NCOA2	Q15596
24-ethylcholest-22-enol	PGR	P06401
24-ethylcholesta-5,22-dienol	PGR	P06401
24-ethylcholesta-5,22-dienol	NR3C2	P08235
24-methyl-31-norlanost-9(11)-enol	PGR	P06401
24-methylenelanost-8-enol	PGR	P06401
Fucosterol	PGR	P06401
Fucosterol	NR3C2	P08235
Fucosterol	NCOA2	Q15596
31-norlanost-9(11)-enol	PGR	P06401
31-norlanosterol	PGR	P06401
31-norlanosterol	NR3C2	P08235
31-norlanosterol	NCOA2	Q15596
4,24-methyllophenol	PGR	P06401
Lophenol	PGR	P06401
4alpha,14alpha,24-trimethylcholesta-8,24-dienol	PGR	P06401
4alpha,24-dimethylcholesta-7,24-dienol	PGR	P06401
4alpha,24-dimethylcholesta-7,24-dienol	NR3C2	P08235
4alpha,24-dimethylcholesta-7,24-dienol	NCOA2	Q15596
4alpha-methyl-24-ethylcholesta-7,24-dienol	PGR	P06401
6-Fluoroindole-7-Dehydrocholesterol	PGR	P06401
6-Fluoroindole-7-Dehydrocholesterol	NR3C2	P08235
6-Fluoroindole-7-Dehydrocholesterol	NR3C1	P04150
7-O-Methylluteolin-6-C-beta-glucoside_qt	PTGS2	P35354
7-O-Methylluteolin-6-C-beta-glucoside_qt	TOP2A	P11388
7-O-Methylluteolin-6-C-beta-glucoside_qt	HSP90AB2P	Q58FF8
7-O-Methylluteolin-6-C-beta-glucoside_qt	NCOA2	Q15596
7-O-Methylluteolin-6-C-beta-glucoside_qt	CALM	P0DP23
Atro pine	DRD1	P21728
Atro pine	CHRM3	P20309
Atro pine	CHRM1	P11229
Atro pine	DRD5	P21918
Atro pine	ADRB1	P08588
Atro pine	SCN5A	Q14524
Atro pine	CHRM5	P08912
Atro pine	ADRA2A	P08913
Atro pine	HTR1A	P08908
Atro pine	ADRA2C	P18825
Atro pine	CHRM4	P08173
Atro pine	OPRD1	P41143
Atro pine	HRH1	P35367
Atro pine	HTR2A	P28223
Atro pine	SLC6A2	P23975
Atro pine	ADRA1A	P35348
Atro pine	HTR2C	P28335
Atro pine	CHRM2	P08172
Atro pine	ADRA2B	P18089
Atro pine	ADRA1B	P35368
Atro pine	SLC6A3	Q01959
Atro pine	ADRB2	P07550
Atro pine	SLC6A4	P31645
Atro pine	DRD2	P14416
Atro pine	OPRM1	P35372
Atro pine	GABRA1	P14867
Atro pine	HTR1B	P28222
(E,E)-1-ethyl octadeca-3,13-dienoate	NCOA2	Q15596
Physcion-8-O-beta-D-gentiobioside	TOP2A	P11388
lanost-8-en-3beta-ol	PGR	P06401
lanost-8-en-3beta-ol	NR3C2	P08235
lanost-8-enol	PGR	P06401
lanost-8-enol	NR3C2	P08235
Obtusifoliol	PGR	P06401
Obtusifoliol	NR3C2	P08235
Obtusifoliol	NCOA2	Q15596
quercetin	PTGS1	P23219
quercetin	AR	P10275
quercetin	PPARG	P37231
quercetin	PTGS2	P35354
quercetin	HSP90AB2P	Q58FF8
quercetin	PIK3CG	P48736
quercetin	NCOA2	Q15596
quercetin	DPP4	P27487
quercetin	AKR1B1	P15121
quercetin	PRSS1	P07477
quercetin	TOP2A	P11388
quercetin	F2	P00734
quercetin	KCNH2	Q12809
quercetin	SCN5A	Q14524
quercetin	F10	P00742
quercetin	ADRB2	P07550
quercetin	MMP 3	P08254
quercetin	PRKACA	P17612
quercetin	F7	P08709
quercetin	NOS3	P29474
quercetin	RXRA	P19793
quercetin	ACHE	P22303
quercetin	GABRA1	P14867
quercetin	MAOB	P27338
quercetin	RELA	Q04206
quercetin	EGFR	P00533
quercetin	AKT1	P31749
quercetin	VEGFA	P15692
quercetin	CCND1	P24385
quercetin	BCL2	P10415
quercetin	BCL2L1	Q07817
quercetin	FOS	P01100
quercetin	CDKN1B	P46527
quercetin	EIF6	P56537
quercetin	BAX	Q07812
quercetin	CASP9	P55211
quercetin	PLAU	P00749
quercetin	MMP2	P08253
quercetin	MMP9	P14780
quercetin	MAPK1	P28482
quercetin	IL10	P22301
quercetin	EGF	P01133
quercetin	RB1	P06400
quercetin	TNF	P01375
quercetin	JUN	P05412
quercetin	IL6	P05231
quercetin	CDKN2A	P42771
quercetin	AHSA1	O95433
quercetin	CASP3	P42574
quercetin	p53	P04637
quercetin	ELK 1	P19419
quercetin	NFKBIA	P25963
quercetin	POR	P16435
quercetin	ODC1	P11926
quercetin	XDH	P47989
quercetin	CASP8	Q14790
quercetin	TOP1	P11387
quercetin	RAF1	P04049
quercetin	SOD1	P00441
quercetin	PRKCA	P17252
quercetin	MMP1	P03956
quercetin	HIF1A	Q16665
quercetin	STAT1	P42224
quercetin	RUNX1T1	Q06455
quercetin	HERC5	Q9UII4
quercetin	CDK1	P06493
quercetin	HSPA5	P11021
quercetin	ERBB2	P04626
quercetin	PPARG	P37231
quercetin	ACACA	Q13085
quercetin	HMOX1	P09601
quercetin	CYP3A4	P08684
quercetin	CYP1A2	P05177
quercetin	CAV1	Q03135
quercetin	Myc	P01106
quercetin	F3	P13726
quercetin	GJA1	P17302
quercetin	CYP1A1	P04798
quercetin	ICAM1	P05362
quercetin	IL1B	P01584
quercetin	CCL2	P13500
quercetin	SELE	P16581
quercetin	VCAM1	P19320
quercetin	PTGER3	P43115
quercetin	IL8	P10145
quercetin	PRKCB	P05771
quercetin	BIRC5	O15392
quercetin	DUOX2	Q9NRD8
quercetin	NOS3	P29474
quercetin	HSPB1	P04792
quercetin	TGFB1	P01137
quercetin	SULT1E1	P49888
quercetin	MGAM	O43451
quercetin	IL2	P60568
quercetin	VDR	P11473
quercetin	CYP1B1	Q16678
quercetin	CCNB1	P14635
quercetin	PLAT	P00750
quercetin	THBD	P07204
quercetin	SERPINE1	P05121
quercetin	COL1A1	P02452
quercetin	IFNG	P01579
quercetin	ALOX5	P09917
quercetin	PTEN	P60484
quercetin	IL1A	P01583
quercetin	MPO	P05164
quercetin	TOP2A	P11388
quercetin	NCF1	P14598
quercetin	ABCG2	Q9UNQ0
quercetin	HAS2	Q92819
quercetin	GSTP1	P09211
quercetin	NFE2L2	Q16236
quercetin	NQO1	P15559
quercetin	PARP1	P09874
quercetin	AHR	P35869
quercetin	PSMD3	O43242
quercetin	SLC2A4	P14672
quercetin	COL3A1	P02461
quercetin	CXCL11	O14625
quercetin	CXCL2	P19875
quercetin	DCAF5	Q96JK2
quercetin	NR1I3	Q14994
quercetin	CHEK2	O96017
quercetin	INSR	P06213
quercetin	CLDN4	O14493
quercetin	PPARA	Q07869
quercetin	PPARD	Q03181
quercetin	HSF1	Q00613
quercetin	CRP	P02741
quercetin	CXCL10	P02778
quercetin	CHUK	O15111
quercetin	SPP1	P10451
quercetin	RUNX2	Q13950
quercetin	RASSF1	Q9NS23
quercetin	E2F1	Q01094
quercetin	E2F2	Q14209
quercetin	ACPP	P15309
quercetin	CTSD	P07339
quercetin	IGFBP3	P17936
quercetin	IGF2	P01344
quercetin	CD40LG	P29965
quercetin	IRF1	P10914
quercetin	ERBB3	P21860
quercetin	PON1	P27169
quercetin	DIO1	P49895
quercetin	PCOLCE	Q15113
quercetin	NPEPPS	P55786
quercetin	HK2	P52789
quercetin	NKX3-1	Q99801
quercetin	SYNGAP1	Q96PV0
quercetin	GSTM1	P09488
quercetin	GSTM2	P28161
(24r)-4alpha-Methyl-24-Ethylcholesta-7,25-Dien-3beta-Yl Acetate	AR	P10275
31-Norcyclolaudenol	VDR	P11473
31-Norcyclolaudenol	CYP27B1	O15528
Cycloartanol	TRPV3	Q8NET8
Cycloartanol	OPRK1	P41145
Cycloartanol	TRPM8	Q7Z2W7
Cycloartanol	TRPA1	O75762
Lupeol	VDR	P11473
Lupeol	CYP27B1	O15528
At ropine	CHRM3	P20309
At ropine	CHRM1	P11229
At ropine	CHRM5	P08912
At ropine	CHRM2	P08172
At ropine	CHRM4	P08173
Vitamin B1	SLC19A2	O60779
Vitamin B1	TPK1	Q8LBL1
Safranal	ACHE	P22303
Safranal	BCHE	Q07343
Cholesterol	VDR	P11473
Cholesterol	CYP27B1	O15528
Citrulline	PADI3	Q9ULW8
Citrulline	DDAH2	O95865
Citrulline	PADI6	Q6TGC4
Citrulline	SLC7A1	P30825
Citrulline	PADI2	Q9Y2J8
Citrulline	PADI4	Q9UM07
Citrulline	PADI1	Q9ULC6
Citrulline	SLC7A4	O43246
Citrulline	NOS2	P35228
Citrulline	NOS3	P29474
Citrulline	AZIN2	Q96A70
Citrulline	ARG2	P78540
Citrulline	DDAH1	O94760
Citrulline	OTC	P00480
Citrulline	ASL	P04424
Citrulline	ASS1	P00966
Citrulline	NOS1	P29475
Citrulline	SLC7A3	Q8WY07
Campesterol	ESR1	P03372
Campesterol	PGR	P06401
Stigmasterol	KCND1	Q9NSA2
Stigmasterol	GAMT	Q14353
Stigmasterol	CAT	P04040
Stigmasterol	KCNC1	P48547
Stigmasterol	KCND2	Q9NZV8
Stigmasterol	KCND3	Q9UK17
Stigmasterol	KCNA3	P22001
Stigmasterol	KCNC3	Q14003
Stigmasterol	KCNB1	Q14721
Stigmasterol	ADH1C	P00326
Stigmasterol	ALDH2	P05091
Stigmasterol	PRKAB1	Q9Y478
Stigmasterol	KCNA1	Q09470
Stigmasterol	ADH1B	P00325
Stigmasterol	KCNB2	Q92953
Stigmasterol	KCNA4	P22459
Stigmasterol	ADH1A	P07327
Stigmasterol	KCNA2	P16389
Stigmasterol	DLG4	P78352
Stigmasterol	KCNA5	P22460
Stigmasterol	KCNA7	Q96RP8
Stigmasterol	KCNA10	Q16322
Stigmasterol	TPO	P07202
Stigmasterol	KCNC2	Q96PR1
Stigmasterol	RNASE1	P07998
Stigmasterol	KCNA6	P17658
Scopoletin	COMT	P21964
Zeaxanthin	VDR	P11473
Zeaxanthin	CYP27B1	O15528
Trans-Cinnamic Acid	RXRB	P28702
Trans-Cinnamic Acid	PPARG	P37231
Trans-Cinnamic Acid	RXRG	P48443
Trans-Cinnamic Acid	AGTR1	P30556
Trans-Cinnamic Acid	RXRA	P19793
Beta-Amyrin	ESR1	P03372
Beta-Amyrin	PGR	P06401
Beta-Amyrin	VDR	P11473
Beta-Amyrin	CYP27B1	O15528
Vitamin B12	MUT	P22033
Vitamin B12	MTHFR	P42898
Vitamin B12	MTRR	Q9UBK8
Vitamin B12	TCN1	P20061
Vitamin B12	MTR	Q99707
Vitamin B12	MMAB	Q96EY8
Vitamin B12	MMACHC	Q9Y4U1
Vitamin B12	CUBN	O60494
Vitamin B12	MMAA	Q8IVH4
Vitamin B12	AMN	Q9BXJ7
Ascorbic Acid	FOLR2	P14207
Ascorbic Acid	PC	P11498
Ascorbic Acid	BLVRB	P30043
Ascorbic Acid	FOLR3	P41439
Ascorbic Acid	MMAA	Q8IVH4
Ascorbic Acid	SLC5A6	Q9Y289
Ascorbic Acid	MTRR	Q9UBK8
Ascorbic Acid	MCCC2	Q9HCC0
Ascorbic Acid	MMACHC	Q9Y4U1
Ascorbic Acid	VDR	P11473
Ascorbic Acid	PCCA	P05165
Ascorbic Acid	ACACA	Q13085
Ascorbic Acid	MTR	Q99707
Ascorbic Acid	TPK1	Q8LBL1
Ascorbic Acid	MTHFR	P42898
Ascorbic Acid	MUT	P22033
Ascorbic Acid	PDXK	O00764
Ascorbic Acid	SLC19A2	O60779
Ascorbic Acid	RFK	Q969G6
Ascorbic Acid	ACACB	O00763
Ascorbic Acid	MCCC1	Q96RQ3
Ascorbic Acid	HLCS	P50747
Ascorbic Acid	PCCB	P05166
Cycloeucalenol	VDR	P11473
Cycloeucalenol	CYP27B1	O15528
Betaine	PPAT	Q06203
Betaine	GLUL	P15104
Betaine	ADSSL1	Q8N142
Betaine	SLC25A12	O75746
Betaine	ADSS	P30520
Betaine	PAICS	P22234
Betaine	NPY2R	P49146
Betaine	GOT2	P00505
Betaine	ASNS	P08243
Betaine	DARS	P14868
Betaine	CAD	P27708
Betaine	CTPS1	P17812
Betaine	SLC1A1	P43005
Betaine	DARS2	Q6PI48
Betaine	ASRGL1	Q7L266
Betaine	ACY1	Q03154
Betaine	CPS1	P31327
Betaine	ACY3	Q96HD9
Betaine	GOT1	P17174
Betaine	RNASE1	P07998
Betaine	SLC25A13	Q9UJS0
Betaine	SST	P61278
Betaine	ASPA	P45381
Betaine	ASPH	Q12797
Betaine	ASS1	P00966
Betaine	LYZ	P61626
Ob tusifoliol	ESR1	P03372
Ob tusifoliol	PGR	P06401
Ob tusifoliol	VDR	P11473
Ob tusifoliol	CYP27B1	O15528
Delta-Carotene	KCND1	Q9NSA2
Delta-Carotene	GAMT	Q14353
Delta-Carotene	CAT	P04040
Delta-Carotene	KCNC1	P48547
Delta-Carotene	KCND2	Q9NZV8
Delta-Carotene	KCND3	Q9UK17
Delta-Carotene	KCNA3	P22001
Delta-Carotene	KCNC3	Q14003
Delta-Carotene	KCNB1	Q14721
Delta-Carotene	ADH1C	P00326
Delta-Carotene	ALDH2	P05091
Delta-Carotene	PRKAB1	Q9Y478
Delta-Carotene	KCNA1	Q09470
Delta-Carotene	ADH1B	P00325
Delta-Carotene	KCNB2	Q92953
Delta-Carotene	KCNA4	P22459
Delta-Carotene	ADH1A	P07327
Delta-Carotene	KCNA2	P16389
Delta-Carotene	DLG4	P78352
Delta-Carotene	KCNA5	P22460
Delta-Carotene	KCNA7	Q96RP8
Delta-Carotene	KCNA10	Q16322
Delta-Carotene	TPO	P07202
Delta-Carotene	KCNC2	Q96PR1
Delta-Carotene	RNASE1	P07998
Delta-Carotene	KCNA6	P17658
Gamma-Aminobutyric Acid	CACNA2D1	P54289
Gamma-Aminobutyric Acid	GRIN2A	Q12879
Gamma-Aminobutyric Acid	GRIN3A	Q8TCU5
Gamma-Aminobutyric Acid	PLAT	P00750
Gamma-Aminobutyric Acid	PLG	P00747
Gamma-Aminobutyric Acid	GRIN2D	O15399
Gamma-Aminobutyric Acid	CACNA1A	O00555
Gamma-Aminobutyric Acid	CACNA1B	Q00975
Gamma-Aminobutyric Acid	ADORA1	P30542
Gamma-Aminobutyric Acid	GRIN3B	O60391
Gamma-Aminobutyric Acid	GRIN2C	Q14957
Gamma-Aminobutyric Acid	GRIN1	Q05586
Gamma-Aminobutyric Acid	CACNA2D2	Q9NY47
Gamma-Aminobutyric Acid	GRIN2B	Q13224
Nicotinic Acid	HCAR2	Q8TDS4
Nicotinic Acid	THBD	P07204
Nicotinic Acid	PTGS1	P23219
Nicotinic Acid	QPRT	Q15274
Nicotinic Acid	PPARG	P37231
Nicotinic Acid	PTGS2	P35354
Nicotinic Acid	HCAR3	P49019
Nicotinic Acid	BCL2	P10415
Nicotinic Acid	NNMT	P40261
Nicotinic Acid	FABP2	P12104
Nicotinic Acid	PLAT	P00750
Nicotinic Acid	CFTR	P13569
Gamma-Sitosterol	ESR1	P03372
Gamma-Sitosterol	PGR	P06401
Gamma-Sitosterol	VDR	P11473
Gamma-Sitosterol	CYP27B1	O15528
Vitamin C	KDM5D	Q9BY66
Vitamin C	P4HTM	Q9NXG6
Vitamin C	PAM	P19021
Vitamin C	PLOD3	O60568
Vitamin C	PLOD2	O00469
Vitamin C	ALKBH3	Q96Q83
Vitamin C	PLOD1	Q02809
Vitamin C	SLC23A1	Q9UHI7
Vitamin C	P4HA1	P13674
Vitamin C	P3H1	Q32P28
Vitamin C	OGFOD2	Q6N063
Vitamin C	EGLN2	Q96KS0
Vitamin C	OGFOD1	Q8N543
Vitamin C	EGLN1	Q9GZT9
Vitamin C	PHYH	O14832
Vitamin C	P3H3	Q8IVL6
Vitamin C	ALKBH2	Q6NS38
Vitamin C	DBH	P09172
Vitamin C	P3H2	Q8IVL5
Vitamin C	TMLHE	Q9NVH6
Vitamin C	BBOX1	O75936
Vitamin C	EGLN3	Q9H6Z9
Vitamin C	LCT	P09848
Citrostadienol	ESR1	P03372
Citrostadienol	PGR	P06401
Citrostadienol	VDR	P11473
Citrostadienol	CYP27B1	O15528
24-Methyl-31-Norlanost-9(11)-En ol	ESR1	P03372
24-Methyl-31-Norlanost-9(11)-En ol	PGR	P06401
24-Methyl-31-Norlanost-9(11)-En ol	VDR	P11473
24-Methyl-31-Norlanost-9(11)-En ol	CYP27B1	O15528
Hyoscyamine	CHRM3	P20309
Hyoscyamine	CHRM1	P11229
Hyoscyamine	CHRM5	P08912
Hyoscyamine	CHRM2	P08172
Hyoscyamine	CHRM4	P08173
Cycloartanol Acetate	AR	P10275
Cycloartanol Acetate	NPR1	P16066
Physalien	HMGCR	P04035
Physalien	ITGB2	P05107
Physalien	ITGAL	P20701
Physalien	HDAC2	Q92769
24-Methylenelophenol	ESR1	P03372
24-Methylenelophenol	PGR	P06401
24-Methylenelophenol	VDR	P11473
24-Methylenelophenol	CYP27B1	O15528
Lanosterol	ESR1	P03372
Lanosterol	PGR	P06401
Lanosterol	VDR	P11473
Lanosterol	CYP27B1	O15528
Carotene	RDH11	Q8TC12
Carotene	RDH5	Q92781
Carotene	ALDH1A1	P00352
Carotene	ALDH1A2	O94788
Carotene	GRIA2	P42262
Carotene	GRIN2D	O15399
Carotene	KCNA3	P22001
Carotene	KCNC3	Q14003
Carotene	KCNB1	Q14721
Carotene	ADH1C	P00326
Carotene	ALDH2	P05091
Carotene	RBP3	P10745
Carotene	ALDH1A3	P47895
Carotene	RLBP1	P12271
Carotene	CHRNA4	P43681
Carotene	GRIN2C	Q14957
Carotene	CHRFAM7A	Q494W8
Carotene	PRKAB1	Q9Y478
Carotene	KCNA1	Q09470
Carotene	ADH1B	P00325
Carotene	KCNB2	Q92953
Carotene	KCNA4	P22459
Carotene	RETSAT	Q6NUM9
Carotene	RDH12	Q96NR8
Carotene	RDH14	Q9HBH5
Carotene	GRIN3B	O60391
Carotene	GRIN2B	Q13224
Carotene	GRIK2	Q13002
Carotene	ADH1A	P07327
Carotene	KCNA2	P16389
Carotene	DLG4	P78352
Carotene	KCNA5	P22460
Carotene	KCNA7	Q96RP8
Carotene	RDH13	Q8NBN7
Carotene	DHRS4	Q9BTZ2
Carotene	RDH8	Q9NYR8
Carotene	CHRNA7	P36544
Carotene	GRIN3A	Q8TCU5
Carotene	GRIN1	Q05586
Carotene	KCNA10	Q16322
Carotene	TPO	P07202
Carotene	KCNC2	Q96PR1
Carotene	RNASE1	P07998
Carotene	KCNA6	P17658
Carotene	DHRS3	O75911
Carotene	RBP1	P09455
Carotene	LRAT	O95237
Carotene	GRIN2A	Q12879
Carotene	GABRA1	P14867
Carotene	KCND1	Q9NSA2
Carotene	GAMT	Q14353
Carotene	CAT	P04040
Carotene	KCNC1	P48547
Carotene	KCND2	Q9NZV8
Carotene	KCND3	Q9UK17
Riboflavine	BLVRB	P30043
Riboflavine	IVD	P26440
Riboflavine	MAOB	P27338
Riboflavine	CYB5R3	P00387
Riboflavine	ACADM	P11310
Riboflavine	DLD	P09622
Riboflavine	RFK	Q969G6
Riboflavine	NQO2	P16083
Riboflavine	FDXR	P22570
Riboflavine	MAOA	P21397
Riboflavine	NQO1	P15559
Riboflavine	GFER	P55789
Riboflavine	GSR	P00390
Riboflavine	DPYD	Q12882
Riboflavine	DAO	P14920
Riboflavine	IL4I1	Q96RQ9
Riboflavine	XDH	P47989
Riboflavine	FOLR2	P14207
Riboflavine	GCDH	Q92947
Riboflavine	POR	P16435
Riboflavine	TXNRD1	Q16881
Riboflavine	AIFM1	O95831
Riboflavine	ACAD8	Q9UKU7
Riboflavine	FOLR3	P41439
Riboflavine	ERO1B	Q86YB8
Riboflavine	CYB5R1	Q9UHQ9
Riboflavine	ACADS	P16219
Riboflavine	ACOX1	Q15067
Riboflavine	NOS1	P29475
The Candidate Compounds of Cuscutae Semen (CS, Tusizi) and their Potential Targets
Candidate Compound Name	Target Gene Name	Uniprot ID
sesamin	F10	P00742
sesamin	PTGS2	P35354
sesamin	SCN5A	Q14524
sesamin	CCND1	P24385
sesamin	IL10	P22301
sesamin	FASN	P49327
sesamin	ACACA	Q13085
sesamin	G6PD	P11413
sesamin	NOS3	P29474
sesamin	ECE1	P42892
sesamin	ACADM	P11310
sesamin	CYP2B6	P20813
sesamin	UGT1A1	P22309
sesamin	SREBF1	P36956
sesamin	NOX3	Q9HBY0
sesamin	NOX1	Q9Y5S8
sesamin	ACOX1	Q15067
sesamin	ACLY	P53396
sesamin	EHHADH	Q08426
sesamin	AUH	Q13825
sesamin	HADHB	P55084
sesamin	DECR1	Q16698
NSC63551	PGR	P06401
isorhamnetin	NOS2	P35228
isorhamnetin	PTGS1	P23219
isorhamnetin	ESR1	P03372
isorhamnetin	AR	P10275
isorhamnetin	PPARG	P37231
isorhamnetin	PTGS2	P35354
isorhamnetin	PTPN1	P18031
isorhamnetin	ESR2	Q92731
isorhamnetin	DPP4	P27487
isorhamnetin	MAPK14	Q16539
isorhamnetin	GSK3B	P49841
isorhamnetin	HSP90AB2P	Q58FF8
isorhamnetin	CDK2	P24941
isorhamnetin	PIK3CG	P48736
isorhamnetin	PRKACA	P17612
isorhamnetin	PRSS1	P07477
isorhamnetin	PIM1	P11309
isorhamnetin	CCNA2	P20248
isorhamnetin	NCOA2	Q15596
isorhamnetin	CALM	P0DP23
isorhamnetin	PYGM	P11217
isorhamnetin	PPARD	Q03181
isorhamnetin	CHEK1	O14757
isorhamnetin	AKR1B1	P15121
isorhamnetin	NCOA1	Q15788
isorhamnetin	F7	P08709
isorhamnetin	F2	P00734
isorhamnetin	NOS3	P29474
isorhamnetin	ACHE	P22303
isorhamnetin	GABRA1	P14867
isorhamnetin	MAOB	P27338
isorhamnetin	GRIA2	P42262
isorhamnetin	RELA	Q04206
isorhamnetin	XDH	P47989
isorhamnetin	NCF1	P14598
isorhamnetin	OLR1	P78380
beta-sitosterol	PGR	P06401
beta-sitosterol	NCOA2	Q15596
beta-sitosterol	PTGS1	P23219
beta-sitosterol	PTGS2	P35354
beta-sitosterol	HSP90AB2P	Q58FF8
beta-sitosterol	PIK3CG	P48736
beta-sitosterol	KCNH2	Q12809
beta-sitosterol	PRKACA	P17612
beta-sitosterol	DRD1	P21728
beta-sitosterol	CHRM3	P20309
beta-sitosterol	CHRM1	P11229
beta-sitosterol	SCN5A	Q14524
beta-sitosterol	GABRA2	P47869
beta-sitosterol	CHRM4	P08173
beta-sitosterol	PDE3A	Q14432
beta-sitosterol	HTR2A	P28223
beta-sitosterol	GABRA5	P31644
beta-sitosterol	ADRA1A	P35348
beta-sitosterol	GABRA3	P34903
beta-sitosterol	CHRM2	P08172
beta-sitosterol	ADRA1B	P35368
beta-sitosterol	ADRB2	P07550
beta-sitosterol	CHRNA2	Q15822
beta-sitosterol	SLC6A4	P31645
beta-sitosterol	OPRM1	P35372
beta-sitosterol	GABRA1	P14867
beta-sitosterol	CHRNA7	P36544
beta-sitosterol	BCL2	P10415
beta-sitosterol	BAX	Q07812
beta-sitosterol	CASP9	P55211
beta-sitosterol	JUN	P05412
beta-sitosterol	CASP3	P42574
beta-sitosterol	CASP8	Q14790
beta-sitosterol	PRKCA	P17252
beta-sitosterol	TGFB1	P01137
beta-sitosterol	PON1	P27169
beta-sitosterol	MAP2	P11137
kaempferol	NOS2	P35228
kaempferol	PTGS1	P23219
kaempferol	AR	P10275
kaempferol	PPARG	P37231
kaempferol	PTGS2	P35354
kaempferol	HSP90AB2P	Q58FF8
kaempferol	PIK3CG	P48736
kaempferol	PRKACA	P17612
kaempferol	NCOA2	Q15596
kaempferol	DPP4	P27487
kaempferol	PRSS1	P07477
kaempferol	PGR	P06401
kaempferol	F2	P00734
kaempferol	CHRM1	P11229
kaempferol	NOS3	P29474
kaempferol	GABRA2	P47869
kaempferol	ACHE	P22303
kaempferol	SLC6A2	P23975
kaempferol	CHRM2	P08172
kaempferol	ADRA1B	P35368
kaempferol	GABRA1	P14867
kaempferol	TOP2A	P11388
kaempferol	F7	P08709
kaempferol	CALM	P0DP23
kaempferol	RELA	Q04206
kaempferol	IKBKB	O14920
kaempferol	AKT1	P31749
kaempferol	BCL2	P10415
kaempferol	BAX	Q07812
kaempferol	TNF	P01375
kaempferol	JUN	P05412
kaempferol	AHSA1	O95433
kaempferol	CASP3	P42574
kaempferol	MAPK8	P45983
kaempferol	XDH	P47989
kaempferol	MMP1	P03956
kaempferol	STAT1	P42224
kaempferol	CDK1	P06493
kaempferol	PPARG	P37231
kaempferol	HMOX1	P09601
kaempferol	CYP3A4	P08684
kaempferol	CYP1A2	P05177
kaempferol	CYP1A1	P04798
kaempferol	ICAM1	P05362
kaempferol	SELE	P16581
kaempferol	VCAM1	P19320
kaempferol	VDR	P11473
kaempferol	CYP1B1	Q16678
kaempferol	ALOX5	P09917
kaempferol	HAS2	Q92819
kaempferol	GSTP1	P09211
kaempferol	AHR	P35869
kaempferol	PSMD3	O43242
kaempferol	SLC2A4	P14672
kaempferol	NR1I3	Q14994
kaempferol	INSR	P06213
kaempferol	DIO1	P49895
kaempferol	PPP3CA	Q08209
kaempferol	GSTM1	P09488
kaempferol	GSTM2	P28161
kaempferol	AKR1C3	P42330
kaempferol	SLPI	P03973
campest-5-en-3beta-ol	PGR	P06401
Isofucosterol	PGR	P06401
Isofucosterol	NR3C2	P08235
Isofucosterol	ABAT	P80404
Isofucosterol	GABRA1	P14867
Isofucosterol	ADH1B	P00325
Isofucosterol	ADH1C	P00326
Isofucosterol	ADH1A	P07327
Isofucosterol	LYZ	P61626
Isofucosterol	cobT	Q05603
Isofucosterol	NCOA2	Q15596
matrine	RELA	Q04206
matrine	MMP2	P08253
matrine	TNF	P01375
matrine	IL6	P05231
matrine	CASP3	P42574
matrine	Myc	P01106
matrine	ICAM1	P05362
matrine	HPSE	Q9Y251
matrine	IER3IP1	Q9Y5U9
matrine	CD44	P16070
CLR	PGR	P06401
CLR	NR3C2	P08235
CLR	NCOA2	Q15596
quercetin	PTGS1	P23219
quercetin	AR	P10275
quercetin	PPARG	P37231
quercetin	PTGS2	P35354
quercetin	HSP90AB2P	Q58FF8
quercetin	PIK3CG	P48736
quercetin	NCOA2	Q15596
quercetin	DPP4	P27487
quercetin	AKR1B1	P15121
quercetin	PRSS1	P07477
quercetin	TOP2A	P11388
quercetin	F2	P00734
quercetin	KCNH2	Q12809
quercetin	SCN5A	Q14524
quercetin	F10	P00742
quercetin	ADRB2	P07550
quercetin	MMP 3	P08254
quercetin	PRKACA	P17612
quercetin	F7	P08709
quercetin	NOS3	P29474
quercetin	RXRA	P19793
quercetin	ACHE	P22303
quercetin	GABRA1	P14867
quercetin	MAOB	P27338
quercetin	RELA	Q04206
quercetin	EGFR	P00533
quercetin	AKT1	P31749
quercetin	VEGFA	P15692
quercetin	CCND1	P24385
quercetin	BCL2	P10415
quercetin	BCL2L1	Q07817
quercetin	FOS	P01100
quercetin	CDKN1B	P46527
quercetin	EIF6	P56537
quercetin	BAX	Q07812
quercetin	CASP9	P55211
quercetin	PLAU	P00749
quercetin	MMP2	P08253
quercetin	MMP9	P14780
quercetin	MAPK1	P28482
quercetin	IL10	P22301
quercetin	EGF	P01133
quercetin	RB1	P06400
quercetin	TNF	P01375
quercetin	JUN	P05412
quercetin	IL6	P05231
quercetin	CDKN2A	P42771
quercetin	AHSA1	O95433
quercetin	CASP3	P42574
quercetin	p53	P04637
quercetin	ELK 1	P19419
quercetin	NFKBIA	P25963
quercetin	POR	P16435
quercetin	ODC1	P11926
quercetin	XDH	P47989
quercetin	CASP8	Q14790
quercetin	TOP1	P11387
quercetin	RAF1	P04049
quercetin	SOD1	P00441
quercetin	PRKCA	P17252
quercetin	MMP1	P03956
quercetin	HIF1A	Q16665
quercetin	STAT1	P42224
quercetin	RUNX1T1	Q06455
quercetin	HERC5	Q9UII4
quercetin	CDK1	P06493
quercetin	HSPA5	P11021
quercetin	ERBB2	P04626
quercetin	PPARG	P37231
quercetin	ACACA	Q13085
quercetin	HMOX1	P09601
quercetin	CYP3A4	P08684
quercetin	CYP1A2	P05177
quercetin	CAV1	Q03135
quercetin	Myc	P01106
quercetin	F3	P13726
quercetin	GJA1	P17302
quercetin	CYP1A1	P04798
quercetin	ICAM1	P05362
quercetin	IL1B	P01584
quercetin	CCL2	P13500
quercetin	SELE	P16581
quercetin	VCAM1	P19320
quercetin	PTGER3	P43115
quercetin	IL8	P10145
quercetin	PRKCB	P05771
quercetin	BIRC5	O15392
quercetin	DUOX2	Q9NRD8
quercetin	NOS3	P29474
quercetin	HSPB1	P04792
quercetin	TGFB1	P01137
quercetin	SULT1E1	P49888
quercetin	MGAM	O43451
quercetin	IL2	P60568
quercetin	VDR	P11473
quercetin	CYP1B1	Q16678
quercetin	CCNB1	P14635
quercetin	PLAT	P00750
quercetin	THBD	P07204
quercetin	SERPINE1	P05121
quercetin	COL1A1	P02452
quercetin	IFNG	P01579
quercetin	ALOX5	P09917
quercetin	PTEN	P60484
quercetin	IL1A	P01583
quercetin	MPO	P05164
quercetin	TOP2A	P11388
quercetin	NCF1	P14598
quercetin	ABCG2	Q9UNQ0
quercetin	HAS2	Q92819
quercetin	GSTP1	P09211
quercetin	NFE2L2	Q16236
quercetin	NQO1	P15559
quercetin	PARP1	P09874
quercetin	AHR	P35869
quercetin	PSMD3	O43242
quercetin	SLC2A4	P14672
quercetin	COL3A1	P02461
quercetin	CXCL11	O14625
quercetin	CXCL2	P19875
quercetin	DCAF5	Q96JK2
quercetin	NR1I3	Q14994
quercetin	CHEK2	O96017
quercetin	INSR	P06213
quercetin	CLDN4	O14493
quercetin	PPARA	Q07869
quercetin	PPARD	Q03181
quercetin	HSF1	Q00613
quercetin	CRP	P02741
quercetin	CXCL10	P02778
[truncated: 2,651 more rows]
