# Supplementary material for: Deciphering the Therapeutic Mechanisms of Wuzi Ershen Decoction in Treating Oligoasthenozoospermia through the Network Pharmacology Approach
Source: Evid Based Complement Alternat Med. 2021 Aug 6;2021:5591844. doi: 10.1155/2021/5591844 (PMC8363445; doi:10.1155/2021/5591844)
Supplement: Supplementary Materials — Table S1: candidate compounds of each herb in WZESD. Table S2: detailed information for the 681 candidate targets of WZESD. Table S3: candidate compounds and their candidate targets for WZESD. Table S4: 446 target genes related to oligoasthenozoospermia obtained from GeneCards. Table S5: topological parameter for the generated oligoasthenozoospermia-specific protein interaction network. Table S6: the proteins and compounds performed for molecular docking. Table S7: molecular docking results of 61 potential compounds with 21 potential proteins. [file 5591844.f1.zip › 5591844.f1/Additional table S4.txt]

Additional Table S4 . 446 target genes related to oligoasthenozoospermia obtained from GeneCards
Disease	Symbol	Description	Category	GIFtS	GC id	Score ��
oligoasthenozoospermia	SEPT12	Septin 12	Protein Coding	44	GC16M004777	14.92
oligoasthenozoospermia	CDK1	Cyclin Dependent Kinase 1	Protein Coding	52	GC10P060772	2.86
oligoasthenozoospermia	CIB1	Calcium And Integrin Binding 1	Protein Coding	47	GC15M090229	2.86
oligoasthenozoospermia	NOS3	Nitric Oxide Synthase 3	Protein Coding	57	GC07P150990	2.7
oligoasthenozoospermia	GPX4	Glutathione Peroxidase 4	Protein Coding	53	GC19P001103	2.37
oligoasthenozoospermia	NFE2L2	Nuclear Factor, Erythroid 2 Like 2	Protein Coding	54	GC02M177227	2.24
oligoasthenozoospermia	PRL	Prolactin	Protein Coding	49	GC06M022230	2.07
oligoasthenozoospermia	CGA	Glycoprotein Hormones, Alpha Polypeptide	Protein Coding	50	GC06M087085	1.97
oligoasthenozoospermia	AR	Androgen Receptor	Protein Coding	60	GC0XP067544	1.51
oligoasthenozoospermia	CAT	Catalase	Protein Coding	57	GC11P034460	1.51
oligoasthenozoospermia	POLG	DNA Polymerase Gamma, Catalytic Subunit	Protein Coding	52	GC15M089316	1.51
oligoasthenozoospermia	CHEK1	Checkpoint Kinase 1	Protein Coding	55	GC11P125625	0.72
oligoasthenozoospermia	PGR	Progesterone Receptor	Protein Coding	59	GC11M100943	0.65
oligoasthenozoospermia	MTRR	5-Methyltetrahydrofolate-Homocysteine Methyltransferase Reductase	Protein Coding	49	GC05P007851	0.65
oligoasthenozoospermia	SLC1A1	Solute Carrier Family 1 Member 1	Protein Coding	54	GC09P004490	0.46
oligoasthenozoospermia	PARK7	Parkinsonism Associated Deglycase	Protein Coding	53	GC01P007957	0.46
oligoasthenozoospermia	SRY	Sex Determining Region Y	Protein Coding	43	GC0YM002698	0.46
oligoasthenozoospermia	USP26	Ubiquitin Specific Peptidase 26	Protein Coding	42	GC0XM133024	0.46
oligoasthenozoospermia	DPF3	Double PHD Fingers 3	Protein Coding	41	GC14M072616	0.46
oligoasthenozoospermia	PRM1	Protamine 1	Protein Coding	38	GC16M011300	0.46
oligoasthenozoospermia	CHEK2	Checkpoint Kinase 2	Protein Coding	60	GC22M028687	0.32
oligoasthenozoospermia	TNF	Tumor Necrosis Factor	Protein Coding	60	GC06P032174	0.32
oligoasthenozoospermia	SOD1	Superoxide Dismutase 1	Protein Coding	59	GC21P031659	0.32
oligoasthenozoospermia	FAS	Fas Cell Surface Death Receptor	Protein Coding	57	GC10P088969	0.32
oligoasthenozoospermia	NOS2	Nitric Oxide Synthase 2	Protein Coding	55	GC17M027756	0.32
oligoasthenozoospermia	PIK3CG	Phosphatidylinositol-4,5-Bisphosphate 3-Kinase Catalytic Subunit Gamma	Protein Coding	54	GC07P106865	0.32
oligoasthenozoospermia	CETP	Cholesteryl Ester Transfer Protein	Protein Coding	53	GC16P056996	0.32
oligoasthenozoospermia	OXTR	Oxytocin Receptor	Protein Coding	53	GC03M008767	0.32
oligoasthenozoospermia	TRIM37	Tripartite Motif Containing 37	Protein Coding	49	GC17M058982	0.32
oligoasthenozoospermia	UCHL3	Ubiquitin C-Terminal Hydrolase L3	Protein Coding	49	GC13P075550	0.32
oligoasthenozoospermia	KISS1	KiSS-1 Metastasis Suppressor	Protein Coding	48	GC01M204190	0.32
oligoasthenozoospermia	OXT	Oxytocin/Neurophysin I Prepropeptide	Protein Coding	47	GC20P003064	0.32
oligoasthenozoospermia	DAZL	Deleted In Azoospermia Like	Protein Coding	46	GC03M016586	0.32
oligoasthenozoospermia	SOX11	SRY-Box 11	Protein Coding	46	GC02P005704	0.32
oligoasthenozoospermia	MT-ND4	Mitochondrially Encoded NADH:Ubiquinone Oxidoreductase Core Subunit 4	Protein Coding	36	GCMTP010762	0.32
asthenospermia	LRRC6	Leucine Rich Repeat Containing 6	Protein Coding	43	GC08M132570	22.87
asthenospermia	HNF1B	HNF1 Homeobox B	Protein Coding	50	GC17M037686	13.86
asthenospermia	SUN5	Sad1 And UNC84 Domain Containing 5	Protein Coding	40	GC20M032983	13.86
asthenospermia	HNF4A	Hepatocyte Nuclear Factor 4 Alpha	Protein Coding	58	GC20P044355	12.3
asthenospermia	CATSPER1	Cation Channel Sperm Associated 1	Protein Coding	45	GC11M066034	3.85
asthenospermia	PRL	Prolactin	Protein Coding	49	GC06M022230	2.69
asthenospermia	CRISP2	Cysteine Rich Secretory Protein 2	Protein Coding	48	GC06M049692	2.11
asthenospermia	KLHL10	Kelch Like Family Member 10	Protein Coding	44	GC17P041835	2.03
asthenospermia	NSUN7	NOP2/Sun RNA Methyltransferase Family Member 7	Protein Coding	38	GC04P040751	2.03
asthenospermia	MT-CYB	Mitochondrially Encoded Cytochrome B	Protein Coding	36	GCMTP014749	2.03
asthenospermia	MT-ATP6	Mitochondrially Encoded ATP Synthase Membrane Subunit 6	Protein Coding	36	GCMTP008531	2.03
asthenospermia	TNF	Tumor Necrosis Factor	Protein Coding	60	GC06P032174	1.95
asthenospermia	SOD1	Superoxide Dismutase 1	Protein Coding	59	GC21P031659	1.95
asthenospermia	EPHX1	Epoxide Hydrolase 1	Protein Coding	54	GC01P225810	1.95
asthenospermia	EPHX2	Epoxide Hydrolase 2	Protein Coding	54	GC08P027490	1.95
asthenospermia	VDAC2	Voltage Dependent Anion Channel 2	Protein Coding	49	GC10P075210	1.95
asthenospermia	PRM2	Protamine 2	Protein Coding	40	GC16M011299	1.95
asthenospermia	TEKT2	Tektin 2	Protein Coding	40	GC01P036084	1.95
asthenospermia	PRM1	Protamine 1	Protein Coding	38	GC16M011300	1.95
asthenospermia	SCNN1A	Sodium Channel Epithelial 1 Alpha Subunit	Protein Coding	54	GC12M006326	1.85
asthenospermia	SCNN1D	Sodium Channel Epithelial 1 Delta Subunit	Protein Coding	48	GC01P001280	1.85
asthenospermia	HRH1	Histamine Receptor H1	Protein Coding	53	GC03P011113	1.72
asthenospermia	MT-CO1	Mitochondrially Encoded Cytochrome C Oxidase I	Protein Coding	36	GCMTP005906	1.72
asthenospermia	GBA2	Glucosylceramidase Beta 2	Protein Coding	47	GC09M035726	1.56
asthenospermia	CATSPER2	Cation Channel Sperm Associated 2	Protein Coding	46	GC15M043628	1.56
asthenospermia	ZMYND10	Zinc Finger MYND-Type Containing 10	Protein Coding	44	GC03M050378	1.56
asthenospermia	STRC	Stereocilin	Protein Coding	39	GC15M043599	1.56
asthenospermia	CFAP298	Cilia And Flagella Associated Protein 298	Protein Coding	34	GC21M032593	1.56
asthenospermia	MAPK1	Mitogen-Activated Protein Kinase 1	Protein Coding	59	GC22M021754	0.69
asthenospermia	PDE4C	Phosphodiesterase 4C	Protein Coding	50	GC19M018181	0.62
asthenospermia	MT-ND4	Mitochondrially Encoded NADH:Ubiquinone Oxidoreductase Core Subunit 4	Protein Coding	36	GCMTP010762	0.62
asthenospermia	CHEK2	Checkpoint Kinase 2	Protein Coding	60	GC22M028687	0.44
asthenospermia	CHEK1	Checkpoint Kinase 1	Protein Coding	55	GC11P125625	0.44
asthenospermia	POLG	DNA Polymerase Gamma, Catalytic Subunit	Protein Coding	52	GC15M089316	0.44
asthenospermia	KNG1	Kininogen 1	Protein Coding	51	GC03P186717	0.44
asthenospermia	PLAU	Plasminogen Activator, Urokinase	Protein Coding	59	GC10P073909	0.31
asthenospermia	CFTR	Cystic Fibrosis Transmembrane Conductance Regulator	Protein Coding	58	GC07P117465	0.31
asthenospermia	MTHFR	Methylenetetrahydrofolate Reductase	Protein Coding	54	GC01M011845	0.31
asthenospermia	CDC25B	Cell Division Cycle 25B	Protein Coding	53	GC20P003771	0.31
asthenospermia	VDAC1	Voltage Dependent Anion Channel 1	Protein Coding	53	GC05M133975	0.31
asthenospermia	KITLG	KIT Ligand	Protein Coding	52	GC12M088492	0.31
asthenospermia	PHB	Prohibitin	Protein Coding	52	GC17M049404	0.31
asthenospermia	SERPINA6	Serpin Family A Member 6	Protein Coding	51	GC14M094305	0.31
asthenospermia	CGA	Glycoprotein Hormones, Alpha Polypeptide	Protein Coding	50	GC06M087085	0.31
asthenospermia	VDAC3	Voltage Dependent Anion Channel 3	Protein Coding	47	GC08P042368	0.31
asthenospermia	SHBG	Sex Hormone Binding Globulin	Protein Coding	47	GC17P007613	0.31
asthenospermia	PRKN	Parkin RBR E3 Ubiquitin Protein Ligase	Protein Coding	44	GC06M161348	0.31
asthenospermia	PACRG	Parkin Coregulated	Protein Coding	44	GC06P162727	0.31
asthenospermia	YBX2	Y-Box Binding Protein 2	Protein Coding	44	GC17M007288	0.31
asthenospermia	CGB5	Chorionic Gonadotropin Subunit Beta 5	Protein Coding	37	GC19P049043	0.31
asthenospermia	MT-CO2	Mitochondrially Encoded Cytochrome C Oxidase II	Protein Coding	36	GCMTP007587	0.31
asthenospermia	MT-CO3	Mitochondrially Encoded Cytochrome C Oxidase III	Protein Coding	32	GCMTP009209	0.31
oligospermia	AR	Androgen Receptor	Protein Coding	60	GC0XP067544	25.85
oligospermia	DAZ1	Deleted In Azoospermia 1	Protein Coding	41	GC0YM023129	22.95
oligospermia	DAZ4	Deleted In Azoospermia 4	Protein Coding	32	GC0YP024833	22.51
oligospermia	CFTR	Cystic Fibrosis Transmembrane Conductance Regulator	Protein Coding	58	GC07P117465	18.72
oligospermia	RBMY1A1	RNA Binding Motif Protein, Y-Linked, Family 1, Member A1	Protein Coding	40	GC0YP021534	18.32
oligospermia	DAZ2	Deleted In Azoospermia 2	Protein Coding	37	GC0YP023221	16.73
oligospermia	USP9Y	Ubiquitin Specific Peptidase 9 Y-Linked	Protein Coding	45	GC0YP012701	16.67
oligospermia	DAZ3	Deleted In Azoospermia 3	Protein Coding	33	GC0YM024763	16.3
oligospermia	KITLG	KIT Ligand	Protein Coding	52	GC12M088492	15.98
oligospermia	DDX3Y	DEAD-Box Helicase 3 Y-Linked	Protein Coding	45	GC0YP012930	15.87
oligospermia	NR5A1	Nuclear Receptor Subfamily 5 Group A Member 1	Protein Coding	57	GC09M124481	15.08
oligospermia	FSHB	Follicle Stimulating Hormone Subunit Beta	Protein Coding	49	GC11P030210	13.72
oligospermia	LHCGR	Luteinizing Hormone/Choriogonadotropin Receptor	Protein Coding	54	GC02M048647	12.92
oligospermia	CDY1	Chromodomain Y-Linked 1	Protein Coding	38	GC0YP025624	11.97
oligospermia	HSFY1	Heat Shock Transcription Factor Y-Linked 1	Protein Coding	37	GC0YP018548	11.65
oligospermia	CDY2A	Chromodomain Y-Linked 2A	Protein Coding	34	GC0YP018025	11.53
oligospermia	BPY2	Basic Charge Y-Linked 2	Protein Coding	34	GC0YP022973	11.43
oligospermia	PRY	PTPN13 Like Y-Linked	Protein Coding	28	GC0YP022490	11.43
oligospermia	PRY2	PTPN13 Like Y-Linked 2	Protein Coding	26	GC0YM022071	11.43
oligospermia	KDM5D	Lysine Demethylase 5D	Protein Coding	42	GC0YM019703	11.25
oligospermia	RPS4Y2	Ribosomal Protein S4 Y-Linked 2	Protein Coding	36	GC0YP020756	10.81
oligospermia	VCY	Variable Charge Y-Linked	Protein Coding	31	GC0YM013986	10.81
oligospermia	XKRY	XK Related, Y-Linked	Protein Coding	25	GC0YM017768	10.81
oligospermia	KIT	KIT Proto-Oncogene Receptor Tyrosine Kinase	Protein Coding	60	GC04P054657	10.32
oligospermia	GSTT1	Glutathione S-Transferase Theta 1	Protein Coding	40	GC22Mi00270	9.77
oligospermia	NR0B1	Nuclear Receptor Subfamily 0 Group B Member 1	Protein Coding	52	GC0XM030322	9.76
oligospermia	TSPY1	Testis Specific Protein Y-Linked 1	Protein Coding	41	GC0YP009469	9.48
oligospermia	PRL	Prolactin	Protein Coding	49	GC06M022230	9.43
oligospermia	NR3C1	Nuclear Receptor Subfamily 3 Group C Member 1	Protein Coding	58	GC05M143241	9.04
oligospermia	ANTXR1	ANTXR Cell Adhesion Molecule 1	Protein Coding	52	GC02P068977	9.04
oligospermia	CNBP	CCHC-Type Zinc Finger Nucleic Acid Binding Protein	Protein Coding	49	GC03M129167	9.04
oligospermia	CATSPER1	Cation Channel Sperm Associated 1	Protein Coding	45	GC11M066034	9.04
oligospermia	POC1A	POC1 Centriolar Protein A	Protein Coding	41	GC03M052109	9.04
oligospermia	ADGRG2	Adhesion G Protein-Coupled Receptor G2	Protein Coding	39	GC0XM018989	9.04
oligospermia	CEP19	Centrosomal Protein 19	Protein Coding	39	GC03M196706	9.04
oligospermia	PYGO2	Pygopus Family PHD Finger 2	Protein Coding	44	GC01M154957	8.79
oligospermia	GSTM1	Glutathione S-Transferase Mu 1	Protein Coding	47	GC01P109687	8.27
oligospermia	KLHL10	Kelch Like Family Member 10	Protein Coding	44	GC17P041835	8.02
oligospermia	UBR2	Ubiquitin Protein Ligase E3 Component N-Recognin 2	Protein Coding	45	GC06P042779	7.9
oligospermia	FGFR3	Fibroblast Growth Factor Receptor 3	Protein Coding	63	GC04P001795	7.65
oligospermia	BRAF	B-Raf Proto-Oncogene, Serine/Threonine Kinase	Protein Coding	62	GC07M140719	7.65
oligospermia	STK11	Serine/Threonine Kinase 11	Protein Coding	55	GC19P001205	7.65
oligospermia	BCL10	B Cell CLL/Lymphoma 10	Protein Coding	52	GC01M085265	7.65
oligospermia	STK10	Serine/Threonine Kinase 10	Protein Coding	50	GC05M172042	7.65
oligospermia	SPRY4	Sprouty RTK Signaling Antagonist 4	Protein Coding	49	GC05M142272	7.65
oligospermia	CYP19A1	Cytochrome P450 Family 19 Subfamily A Member 1	Protein Coding	55	GC15M051208	7.6
oligospermia	GNRHR	Gonadotropin Releasing Hormone Receptor	Protein Coding	53	GC04M067737	7.56
oligospermia	SHBG	Sex Hormone Binding Globulin	Protein Coding	47	GC17P007613	7.12
oligospermia	SRD5A1	Steroid 5 Alpha-Reductase 1	Protein Coding	50	GC05P006633	6.31
oligospermia	GSTP1	Glutathione S-Transferase Pi 1	Protein Coding	58	GC11P067583	6.15
oligospermia	TSSK4	Testis Specific Serine Kinase 4	Protein Coding	42	GC14P024205	6.12
oligospermia	FSHR	Follicle Stimulating Hormone Receptor	Protein Coding	55	GC02M048866	5.55
oligospermia	FHL2	Four And A Half LIM Domains 2	Protein Coding	52	GC02M105343	5.41
oligospermia	LYVE1	Lymphatic Vessel Endothelial Hyaluronan Receptor 1	Protein Coding	48	GC11M010591	5.41
oligospermia	SRY	Sex Determining Region Y	Protein Coding	43	GC0YM002698	4.7
oligospermia	TP53	Tumor Protein P53	Protein Coding	62	GC17M007661	4.44
oligospermia	DMPK	DM1 Protein Kinase	Protein Coding	53	GC19M045769	4.26
oligospermia	DMRT1	Doublesex And Mab-3 Related Transcription Factor 1	Protein Coding	46	GC09P000831	4.26
oligospermia	HOXD13	Homeobox D13	Protein Coding	48	GC02P176092	3.88
oligospermia	AKT1	AKT Serine/Threonine Kinase 1	Protein Coding	62	GC14M104769	3.82
oligospermia	PTEN	Phosphatase And Tensin Homolog	Protein Coding	60	GC10P087863	3.82
oligospermia	ESRRB	Estrogen Related Receptor Beta	Protein Coding	57	GC14P076310	3.82
oligospermia	EEF2	Eukaryotic Translation Elongation Factor 2	Protein Coding	56	GC19M003976	3.82
oligospermia	BAX	BCL2 Associated X, Apoptosis Regulator	Protein Coding	55	GC19P048954	3.82
oligospermia	HSD17B4	Hydroxysteroid 17-Beta Dehydrogenase 4	Protein Coding	54	GC05P119452	3.82
oligospermia	GPC3	Glypican 3	Protein Coding	53	GC0XM133535	3.82
oligospermia	GK	Glycerol Kinase	Protein Coding	53	GC0XP030671	3.82
oligospermia	RASSF1	Ras Association Domain Family Member 1	Protein Coding	53	GC03M050369	3.82
oligospermia	DMD	Dystrophin	Protein Coding	53	GC0XM031047	3.82
oligospermia	BAK1	BCL2 Antagonist/Killer 1	Protein Coding	52	GC06M033572	3.82
oligospermia	AFP	Alpha Fetoprotein	Protein Coding	52	GC04P073431	3.82
oligospermia	IGFBP3	Insulin Like Growth Factor Binding Protein 3	Protein Coding	52	GC07M045912	3.82
oligospermia	STAR	Steroidogenic Acute Regulatory Protein	Protein Coding	52	GC08M038120	3.82
oligospermia	CLCN1	Chloride Voltage-Gated Channel 1	Protein Coding	50	GC07P143316	3.82
oligospermia	UCK2	Uridine-Cytidine Kinase 2	Protein Coding	48	GC01P165796	3.82
oligospermia	IL1RAPL1	Interleukin 1 Receptor Accessory Protein Like 1	Protein Coding	48	GC0XP028605	3.82
oligospermia	MBNL1	Muscleblind Like Splicing Regulator 1	Protein Coding	44	GC03P152243	3.82
oligospermia	DAZL	Deleted In Azoospermia Like	Protein Coding	46	GC03M016586	2.72
oligospermia	SRD5A2	Steroid 5 Alpha-Reductase 2	Protein Coding	47	GC02M031485	2.67
oligospermia	DNMT1	DNA Methyltransferase 1	Protein Coding	58	GC19M010133	2.5
oligospermia	PARP1	Poly(ADP-Ribose) Polymerase 1	Protein Coding	56	GC01M226360	2.5
oligospermia	CHKB	Choline Kinase Beta	Protein Coding	51	GC22M050578	2.35
oligospermia	NFKB1	Nuclear Factor Kappa B Subunit 1	Protein Coding	60	GC04P102501	2.06
oligospermia	MTHFR	Methylenetetrahydrofolate Reductase	Protein Coding	54	GC01M011845	2
oligospermia	ESR1	Estrogen Receptor 1	Protein Coding	62	GC06P151656	1.87
oligospermia	CATSPER2	Cation Channel Sperm Associated 2	Protein Coding	46	GC15M043628	1.83
oligospermia	CGA	Glycoprotein Hormones, Alpha Polypeptide	Protein Coding	50	GC06M087085	1.78
oligospermia	BOLL	Boule Homolog, RNA Binding Protein	Protein Coding	42	GC02M197726	1.55
oligospermia	STRC	Stereocilin	Protein Coding	39	GC15M043599	1.39
oligospermia	ESR2	Estrogen Receptor 2	Protein Coding	55	GC14M064084	1.37
oligospermia	USP26	Ubiquitin Specific Peptidase 26	Protein Coding	42	GC0XM133024	1.35
oligospermia	GNRH1	Gonadotropin Releasing Hormone 1	Protein Coding	48	GC08M025419	1.27
oligospermia	POLG	DNA Polymerase Gamma, Catalytic Subunit	Protein Coding	52	GC15M089316	1.15
oligospermia	SYCP3	Synaptonemal Complex Protein 3	Protein Coding	48	GC12M101728	1.07
oligospermia	DDX4	DEAD-Box Helicase 4	Protein Coding	45	GC05P055738	1.04
oligospermia	CDY1B	Chromodomain Y-Linked 1B	Protein Coding	31	GC0YM024047	1.04
oligospermia	HMOX1	Heme Oxygenase 1	Protein Coding	59	GC22P035380	1.01
oligospermia	YBX2	Y-Box Binding Protein 2	Protein Coding	44	GC17M007288	1.01
oligospermia	PRM1	Protamine 1	Protein Coding	38	GC16M011300	0.98
oligospermia	INS	Insulin	Protein Coding	54	GC11M002159	0.9
oligospermia	GH1	Growth Hormone 1	Protein Coding	52	GC17M063917	0.9
oligospermia	KLK3	Kallikrein Related Peptidase 3	Protein Coding	52	GC19P050854	0.9
oligospermia	TNF	Tumor Necrosis Factor	Protein Coding	60	GC06P032174	0.87
oligospermia	IL6	Interleukin 6	Protein Coding	55	GC07P022765	0.87
oligospermia	FASLG	Fas Ligand	Protein Coding	55	GC01P172628	0.87
oligospermia	LDHC	Lactate Dehydrogenase C	Protein Coding	49	GC11P018433	0.87
oligospermia	CREM	CAMP Responsive Element Modulator	Protein Coding	47	GC10P035126	0.87
oligospermia	PRM2	Protamine 2	Protein Coding	40	GC16M011299	0.87
oligospermia	INSR	Insulin Receptor	Protein Coding	61	GC19M007112	0.83
oligospermia	SMARCA4	SWI/SNF Related, Matrix Associated, Actin Dependent Regulator Of Chromatin, Subfamily A, Member 4	Protein Coding	56	GC19P010932	0.83
oligospermia	SLC6A14	Solute Carrier Family 6 Member 14	Protein Coding	45	GC0XP116436	0.83
oligospermia	HSFY2	Heat Shock Transcription Factor Y-Linked 2	Protein Coding	32	GC0YM018733	0.83
oligospermia	HSFX1	Heat Shock Transcription Factor Family, X-Linked 1	Protein Coding	31	GC0XP149774	0.83
oligospermia	HSFX2	Heat Shock Transcription Factor Family, X-Linked 2	Protein Coding	27	GC0XM149592	0.83
oligospermia	SOD1	Superoxide Dismutase 1	Protein Coding	59	GC21P031659	0.76
oligospermia	CAT	Catalase	Protein Coding	57	GC11P034460	0.76
oligospermia	FAS	Fas Cell Surface Death Receptor	Protein Coding	57	GC10P088969	0.76
oligospermia	NOS3	Nitric Oxide Synthase 3	Protein Coding	57	GC07P150990	0.76
oligospermia	IGF1	Insulin Like Growth Factor 1	Protein Coding	56	GC12M102395	0.76
oligospermia	LEP	Leptin	Protein Coding	55	GC07P128241	0.76
oligospermia	BIRC5	Baculoviral IAP Repeat Containing 5	Protein Coding	54	GC17P078214	0.76
oligospermia	CKM	Creatine Kinase, M-Type	Protein Coding	52	GC19M045306	0.76
oligospermia	CHKA	Choline Kinase Alpha	Protein Coding	48	GC11M068052	0.76
oligospermia	FKBP6	FK506 Binding Protein 6	Protein Coding	45	GC07P073328	0.76
oligospermia	ACR	Acrosin	Protein Coding	44	GC22P050738	0.76
oligospermia	TNP1	Transition Protein 1	Protein Coding	40	GC02M216859	0.76
oligospermia	TEX15	Testis Expressed 15, Meiosis And Synapsis Associated	Protein Coding	40	GC08M030808	0.76
oligospermia	CGB5	Chorionic Gonadotropin Subunit Beta 5	Protein Coding	37	GC19P049043	0.76
oligospermia	AHR	Aryl Hydrocarbon Receptor	Protein Coding	54	GC07P016916	0.72
oligospermia	H2AFX	H2A Histone Family Member X	Protein Coding	51	GC11M119095	0.72
oligospermia	CYP21A2	Cytochrome P450 Family 21 Subfamily A Member 2	Protein Coding	51	GC06P032248	0.72
oligospermia	SERPINA6	Serpin Family A Member 6	Protein Coding	51	GC14M094305	0.72
oligospermia	RXFP2	Relaxin Family Peptide Receptor 2	Protein Coding	50	GC13P031739	0.72
oligospermia	INSL3	Insulin Like 3	Protein Coding	49	GC19M017788	0.72
oligospermia	CDY2B	Chromodomain Y-Linked 2B	Protein Coding	30	GC0YM017877	0.72
oligospermia	BRCA2	BRCA2, DNA Repair Associated	Protein Coding	57	GC13P032315	0.62
oligospermia	ALB	Albumin	Protein Coding	57	GC04P073397	0.62
oligospermia	CYP2D6	Cytochrome P450 Family 2 Subfamily D Member 6	Protein Coding	56	GC22M042350	0.62
oligospermia	GLA	Galactosidase Alpha	Protein Coding	55	GC0XM101397	0.62
oligospermia	KRT18	Keratin 18	Protein Coding	55	GC12P052948	0.62
oligospermia	IL1B	Interleukin 1 Beta	Protein Coding	55	GC02M112829	0.62
oligospermia	CASP9	Caspase 9	Protein Coding	55	GC01M015565	0.62
oligospermia	PBX1	PBX Homeobox 1	Protein Coding	55	GC01P164524	0.62
oligospermia	HMOX2	Heme Oxygenase 2	Protein Coding	54	GC16P004474	0.62
oligospermia	IL10	Interleukin 10	Protein Coding	54	GC01M206767	0.62
oligospermia	XDH	Xanthine Dehydrogenase	Protein Coding	54	GC02M031294	0.62
oligospermia	GPX4	Glutathione Peroxidase 4	Protein Coding	53	GC19P001103	0.62
oligospermia	HLA-DRB1	Major Histocompatibility Complex, Class II, DR Beta 1	Protein Coding	52	GC06M032578	0.62
oligospermia	AMACR	Alpha-Methylacyl-CoA Racemase	Protein Coding	52	GC05M033986	0.62
oligospermia	CKB	Creatine Kinase B	Protein Coding	52	GC14M103519	0.62
oligospermia	UBE2B	Ubiquitin Conjugating Enzyme E2 B	Protein Coding	52	GC05P134371	0.62
oligospermia	HSPA2	Heat Shock Protein Family A (Hsp70) Member 2	Protein Coding	51	GC14P064535	0.62
oligospermia	TIMP2	TIMP Metallopeptidase Inhibitor 2	Protein Coding	50	GC17M078852	0.62
oligospermia	NCOA2	Nuclear Receptor Coactivator 2	Protein Coding	50	GC08M070125	0.62
oligospermia	HLA-DQB1	Major Histocompatibility Complex, Class II, DQ Beta 1	Protein Coding	49	GC06M032629	0.62
oligospermia	INHBB	Inhibin Subunit Beta B	Protein Coding	49	GC02P120347	0.62
oligospermia	SOX3	SRY-Box 3	Protein Coding	49	GC0XM140502	0.62
oligospermia	IL11	Interleukin 11	Protein Coding	48	GC19M055364	0.62
oligospermia	GAPDHS	Glyceraldehyde-3-Phosphate Dehydrogenase, Spermatogenic	Protein Coding	47	GC19P036733	0.62
oligospermia	SBF1	SET Binding Factor 1	Protein Coding	47	GC22M050445	0.62
oligospermia	TBPL1	TATA-Box Binding Protein Like 1	Protein Coding	47	GC06P133897	0.62
oligospermia	KDM3A	Lysine Demethylase 3A	Protein Coding	45	GC02P086440	0.62
oligospermia	CXCL8	C-X-C Motif Chemokine Ligand 8	Protein Coding	45	GC04P073740	0.62
oligospermia	DDX25	DEAD-Box Helicase 25	Protein Coding	45	GC11P125903	0.62
oligospermia	MSH4	MutS Homolog 4	Protein Coding	43	GC01P075796	0.62
oligospermia	STYX	Serine/Threonine/Tyrosine Interacting Protein	Protein Coding	42	GC14P052730	0.62
oligospermia	DPF3	Double PHD Fingers 3	Protein Coding	41	GC14M072616	0.62
oligospermia	SYCP1	Synaptonemal Complex Protein 1	Protein Coding	41	GC01P114854	0.62
oligospermia	AHRR	Aryl-Hydrocarbon Receptor Repressor	Protein Coding	40	GC05P000305	0.62
oligospermia	REC8	REC8 Meiotic Recombination Protein	Protein Coding	40	GC14P024171	0.62
oligospermia	NANOS1	Nanos C2HC-Type Zinc Finger 1	Protein Coding	40	GC10P119029	0.62
oligospermia	SPATA22	Spermatogenesis Associated 22	Protein Coding	40	GC17M003440	0.62
oligospermia	STRA8	Stimulated By Retinoic Acid 8	Protein Coding	40	GC07P135231	0.62
oligospermia	TNP2	Transition Protein 2	Protein Coding	39	GC16M011267	0.62
oligospermia	RBMXL2	RBMX Like 2	Protein Coding	36	GC11P007068	0.62
oligospermia	MT-ND4	Mitochondrially Encoded NADH:Ubiquinone Oxidoreductase Core Subunit 4	Protein Coding	36	GCMTP010762	0.62
oligospermia	MT-CO3	Mitochondrially Encoded Cytochrome C Oxidase III	Protein Coding	32	GCMTP009209	0.62
oligospermia	CHEK1	Checkpoint Kinase 1	Protein Coding	55	GC11P125625	0.56
oligospermia	OR2W3	Olfactory Receptor Family 2 Subfamily W Member 3	Protein Coding	38	GC01P247895	0.48
oligospermia	ERBB2	Erb-B2 Receptor Tyrosine Kinase 2	Protein Coding	62	GC17P039687	0.44
oligospermia	IGF1R	Insulin Like Growth Factor 1 Receptor	Protein Coding	62	GC15P098648	0.44
oligospermia	EGFR	Epidermal Growth Factor Receptor	Protein Coding	62	GC07P055019	0.44
oligospermia	BCL2	BCL2, Apoptosis Regulator	Protein Coding	60	GC18M063123	0.44
oligospermia	MMP9	Matrix Metallopeptidase 9	Protein Coding	60	GC20P046008	0.44
oligospermia	IL2RA	Interleukin 2 Receptor Subunit Alpha	Protein Coding	59	GC10M006010	0.44
oligospermia	GJA1	Gap Junction Protein Alpha 1	Protein Coding	58	GC06P121436	0.44
oligospermia	COMT	Catechol-O-Methyltransferase	Protein Coding	58	GC22P019941	0.44
oligospermia	PCNA	Proliferating Cell Nuclear Antigen	Protein Coding	58	GC20M005114	0.44
oligospermia	CASP3	Caspase 3	Protein Coding	57	GC04M184627	0.44
oligospermia	TERT	Telomerase Reverse Transcriptase	Protein Coding	57	GC05M001253	0.44
oligospermia	NFKBIA	NFKB Inhibitor Alpha	Protein Coding	57	GC14M035401	0.44
oligospermia	B2M	Beta-2-Microglobulin	Protein Coding	56	GC15P044711	0.44
oligospermia	ACE	Angiotensin I Converting Enzyme	Protein Coding	56	GC17P063477	0.44
oligospermia	CYP3A4	Cytochrome P450 Family 3 Subfamily A Member 4	Protein Coding	56	GC07M099759	0.44
oligospermia	TF	Transferrin	Protein Coding	56	GC03P133663	0.44
oligospermia	PTGS2	Prostaglandin-Endoperoxide Synthase 2	Protein Coding	55	GC01M186640	0.44
oligospermia	F2	Coagulation Factor II, Thrombin	Protein Coding	55	GC11P046740	0.44
oligospermia	GDNF	Glial Cell Derived Neurotrophic Factor	Protein Coding	55	GC05M037812	0.44
oligospermia	HSP90AA1	Heat Shock Protein 90 Alpha Family Class A Member 1	Protein Coding	55	GC14M102080	0.44
oligospermia	CYP1B1	Cytochrome P450 Family 1 Subfamily B Member 1	Protein Coding	55	GC02M038034	0.44
oligospermia	CYP17A1	Cytochrome P450 Family 17 Subfamily A Member 1	Protein Coding	55	GC10M102830	0.44
oligospermia	IFNG	Interferon Gamma	Protein Coding	55	GC12M068064	0.44
oligospermia	DNMT3B	DNA Methyltransferase 3 Beta	Protein Coding	55	GC20P032762	0.44
oligospermia	MSH6	MutS Homolog 6	Protein Coding	55	GC02P047695	0.44
oligospermia	LEPR	Leptin Receptor	Protein Coding	55	GC01P065421	0.44
oligospermia	PDE3A	Phosphodiesterase 3A	Protein Coding	55	GC12P020294	0.44
oligospermia	TFRC	Transferrin Receptor	Protein Coding	55	GC03M196027	0.44
oligospermia	EPHX1	Epoxide Hydrolase 1	Protein Coding	54	GC01P225810	0.44
oligospermia	EPHX2	Epoxide Hydrolase 2	Protein Coding	54	GC08P027490	0.44
oligospermia	BMP2	Bone Morphogenetic Protein 2	Protein Coding	54	GC20P006696	0.44
oligospermia	PTGS1	Prostaglandin-Endoperoxide Synthase 1	Protein Coding	54	GC09P122370	0.44
oligospermia	GJB2	Gap Junction Protein Beta 2	Protein Coding	54	GC13M020187	0.44
oligospermia	GUSB	Glucuronidase Beta	Protein Coding	54	GC07M065960	0.44
oligospermia	IL2RB	Interleukin 2 Receptor Subunit Beta	Protein Coding	54	GC22M037125	0.44
oligospermia	MMP7	Matrix Metallopeptidase 7	Protein Coding	54	GC11M102425	0.44
oligospermia	CDC25A	Cell Division Cycle 25A	Protein Coding	54	GC03M048173	0.44
oligospermia	LIPE	Lipase E, Hormone Sensitive Type	Protein Coding	54	GC19M042401	0.44
oligospermia	EDN1	Endothelin 1	Protein Coding	54	GC06P012290	0.44
oligospermia	NFE2L2	Nuclear Factor, Erythroid 2 Like 2	Protein Coding	54	GC02M177227	0.44
oligospermia	TGFA	Transforming Growth Factor Alpha	Protein Coding	54	GC02M070410	0.44
oligospermia	SLC1A1	Solute Carrier Family 1 Member 1	Protein Coding	54	GC09P004490	0.44
oligospermia	LIG4	DNA Ligase 4	Protein Coding	54	GC13M108207	0.44
oligospermia	TGFB3	Transforming Growth Factor Beta 3	Protein Coding	54	GC14M075958	0.44
oligospermia	ERCC1	ERCC Excision Repair 1, Endonuclease Non-Catalytic Subunit	Protein Coding	53	GC19M045409	0.44
oligospermia	PON1	Paraoxonase 1	Protein Coding	53	GC07M095297	0.44
oligospermia	ANXA5	Annexin A5	Protein Coding	53	GC04M121667	0.44
oligospermia	RAP1A	RAP1A, Member Of RAS Oncogene Family	Protein Coding	53	GC01P111542	0.44
oligospermia	CYP1A1	Cytochrome P450 Family 1 Subfamily A Member 1	Protein Coding	53	GC15M074719	0.44
oligospermia	MTR	5-Methyltetrahydrofolate-Homocysteine Methyltransferase	Protein Coding	53	GC01P236795	0.44
oligospermia	SLC22A5	Solute Carrier Family 22 Member 5	Protein Coding	53	GC05P132369	0.44
oligospermia	OXTR	Oxytocin Receptor	Protein Coding	53	GC03M008767	0.44
oligospermia	ELANE	Elastase, Neutrophil Expressed	Protein Coding	53	GC19P000854	0.44
oligospermia	F5	Coagulation Factor V	Protein Coding	52	GC01M169481	0.44
oligospermia	BRD2	Bromodomain Containing 2	Protein Coding	52	GC06P032958	0.44
oligospermia	HEXA	Hexosaminidase Subunit Alpha	Protein Coding	52	GC15M072340	0.44
oligospermia	C1QBP	Complement C1q Binding Protein	Protein Coding	52	GC17M005432	0.44
oligospermia	HSD17B10	Hydroxysteroid 17-Beta Dehydrogenase 10	Protein Coding	52	GC0XM053431	0.44
oligospermia	RAG1	Recombination Activating 1	Protein Coding	52	GC11P036546	0.44
oligospermia	HSF1	Heat Shock Transcription Factor 1	Protein Coding	52	GC08P144291	0.44
oligospermia	CENPE	Centromere Protein E	Protein Coding	52	GC04M103105	0.44
oligospermia	CAMK4	Calcium/Calmodulin Dependent Protein Kinase IV	Protein Coding	52	GC05P111223	0.44
oligospermia	CDK1	Cyclin Dependent Kinase 1	Protein Coding	52	GC10P060772	0.44
oligospermia	CYP2R1	Cytochrome P450 Family 2 Subfamily R Member 1	Protein Coding	52	GC11M014856	0.44
oligospermia	APOB	Apolipoprotein B	Protein Coding	52	GC02M020956	0.44
oligospermia	TIMP1	TIMP Metallopeptidase Inhibitor 1	Protein Coding	52	GC0XP047583	0.44
oligospermia	LIMK2	LIM Domain Kinase 2	Protein Coding	52	GC22P031212	0.44
oligospermia	XPC	XPC Complex Subunit, DNA Damage Recognition And Repair Factor	Protein Coding	52	GC03M014494	0.44
oligospermia	PTGDS	Prostaglandin D2 Synthase	Protein Coding	51	GC09P136977	0.44
oligospermia	ACPP	Acid Phosphatase, Prostate	Protein Coding	51	GC03P132318	0.44
oligospermia	GFER	Growth Factor, Augmenter Of Liver Regeneration	Protein Coding	51	GC16P001984	0.44
oligospermia	FUS	FUS RNA Binding Protein	Protein Coding	51	GC16P031265	0.44
oligospermia	CYP26B1	Cytochrome P450 Family 26 Subfamily B Member 1	Protein Coding	51	GC02M072092	0.44
oligospermia	BCL2L2	BCL2 Like 2	Protein Coding	50	GC14P024290	0.44
oligospermia	PTPN3	Protein Tyrosine Phosphatase, Non-Receptor Type 3	Protein Coding	50	GC09M109375	0.44
oligospermia	PTPN13	Protein Tyrosine Phosphatase, Non-Receptor Type 13	Protein Coding	50	GC04P086594	0.44
oligospermia	AMH	Anti-Mullerian Hormone	Protein Coding	50	GC19P002251	0.44
oligospermia	PROK2	Prokineticin 2	Protein Coding	50	GC03M071820	0.44
oligospermia	ADAMTS1	ADAM Metallopeptidase With Thrombospondin Type 1 Motif 1	Protein Coding	50	GC21M026835	0.44
oligospermia	PPP1CC	Protein Phosphatase 1 Catalytic Subunit Gamma	Protein Coding	50	GC12M110709	0.44
oligospermia	INHA	Inhibin Subunit Alpha	Protein Coding	50	GC02P219569	0.44
oligospermia	INHBA	Inhibin Subunit Beta A	Protein Coding	50	GC07M041668	0.44
oligospermia	KLF5	Kruppel Like Factor 5	Protein Coding	50	GC13P073054	0.44
oligospermia	HSD17B2	Hydroxysteroid 17-Beta Dehydrogenase 2	Protein Coding	50	GC16P082068	0.44
oligospermia	CENPF	Centromere Protein F	Protein Coding	50	GC01P214603	0.44
oligospermia	MB	Myoglobin	Protein Coding	50	GC22M035606	0.44
oligospermia	KDM6A	Lysine Demethylase 6A	Protein Coding	50	GC0XP044873	0.44
oligospermia	SERPINA5	Serpin Family A Member 5	Protein Coding	50	GC14P094563	0.44
oligospermia	TNFRSF25	TNF Receptor Superfamily Member 25	Protein Coding	50	GC01M006521	0.44
oligospermia	PIK3C2A	Phosphatidylinositol-4-Phosphate 3-Kinase Catalytic Subunit Type 2 Alpha	Protein Coding	50	GC11M017119	0.44
oligospermia	TFAM	Transcription Factor A, Mitochondrial	Protein Coding	50	GC10P058385	0.44
oligospermia	SNRPN	Small Nuclear Ribonucleoprotein Polypeptide N	Protein Coding	50	GC15P024823	0.44
oligospermia	HFE	Homeostatic Iron Regulator	Protein Coding	49	GC06P026087	0.44
oligospermia	AZGP1	Alpha-2-Glycoprotein 1, Zinc-Binding	Protein Coding	49	GC07M099967	0.44
oligospermia	PROKR2	Prokineticin Receptor 2	Protein Coding	49	GC20M005301	0.44
oligospermia	ADAMTS5	ADAM Metallopeptidase With Thrombospondin Type 1 Motif 5	Protein Coding	49	GC21M026918	0.44
oligospermia	ADM	Adrenomedullin	Protein Coding	49	GC11P010326	0.44
oligospermia	PON2	Paraoxonase 2	Protein Coding	49	GC07M095404	0.44
oligospermia	CCNA1	Cyclin A1	Protein Coding	49	GC13P036431	0.44
oligospermia	LTA	Lymphotoxin Alpha	Protein Coding	49	GC06P032159	0.44
oligospermia	HSPH1	Heat Shock Protein Family H (Hsp110) Member 1	Protein Coding	49	GC13M031134	0.44
oligospermia	HSF2	Heat Shock Transcription Factor 2	Protein Coding	49	GC06P122399	0.44
oligospermia	ATXN1	Ataxin 1	Protein Coding	49	GC06M016299	0.44
oligospermia	MKI67	Marker Of Proliferation Ki-67	Protein Coding	49	GC10M128096	0.44
oligospermia	MTRR	5-Methyltetrahydrofolate-Homocysteine Methyltransferase Reductase	Protein Coding	49	GC05P007851	0.44
oligospermia	SALL4	Spalt Like Transcription Factor 4	Protein Coding	49	GC20M051784	0.44
oligospermia	UCHL3	Ubiquitin C-Terminal Hydrolase L3	Protein Coding	49	GC13P075550	0.44
oligospermia	USP2	Ubiquitin Specific Peptidase 2	Protein Coding	49	GC11M119355	0.44
oligospermia	PANK2	Pantothenate Kinase 2	Protein Coding	49	GC20P003887	0.44
oligospermia	KISS1	KiSS-1 Metastasis Suppressor	Protein Coding	48	GC01M204190	0.44
oligospermia	BRDT	Bromodomain Testis Associated	Protein Coding	48	GC01P091949	0.44
oligospermia	DNMT3L	DNA Methyltransferase 3 Like	Protein Coding	48	GC21M044246	0.44
oligospermia	EPO	Erythropoietin	Protein Coding	47	GC07P100720	0.44
oligospermia	BGLAP	Bone Gamma-Carboxyglutamate Protein	Protein Coding	47	GC01P156211	0.44
oligospermia	HMGB2	High Mobility Group Box 2	Protein Coding	47	GC04M173331	0.44
oligospermia	PIWIL1	Piwi Like RNA-Mediated Gene Silencing 1	Protein Coding	47	GC12P130337	0.44
oligospermia	ARL6	ADP Ribosylation Factor Like GTPase 6	Protein Coding	47	GC03P097764	0.44
oligospermia	CLDN11	Claudin 11	Protein Coding	47	GC03P170418	0.44
oligospermia	INCENP	Inner Centromere Protein	Protein Coding	47	GC11P062142	0.44
oligospermia	CIB1	Calcium And Integrin Binding 1	Protein Coding	47	GC15M090229	0.44
oligospermia	CALB2	Calbindin 2	Protein Coding	47	GC16P071392	0.44
oligospermia	RBMX	RNA Binding Motif Protein X-Linked	Protein Coding	47	GC0XM136848	0.44
oligospermia	CSF3	Colony Stimulating Factor 3	Protein Coding	47	GC17P040015	0.44
oligospermia	MLH3	MutL Homolog 3	Protein Coding	47	GC14M075013	0.44
oligospermia	MSH5	MutS Homolog 5	Protein Coding	47	GC06P032205	0.44
oligospermia	EDN2	Endothelin 2	Protein Coding	47	GC01M041478	0.44
oligospermia	EIF1AX	Eukaryotic Translation Initiation Factor 1A X-Linked	Protein Coding	47	GC0XM020052	0.44
oligospermia	AZU1	Azurocidin 1	Protein Coding	46	GC19P000825	0.44
oligospermia	MSMB	Microseminoprotein Beta	Protein Coding	46	GC10M046033	0.44
oligospermia	SLC16A7	Solute Carrier Family 16 Member 7	Protein Coding	46	GC12P059596	0.44
oligospermia	PABPC1	Poly(A) Binding Protein Cytoplasmic 1	Protein Coding	46	GC08M100685	0.44
oligospermia	ZP3	Zona Pellucida Glycoprotein 3	Protein Coding	46	GC07P076398	0.44
oligospermia	AOC1	Amine Oxidase, Copper Containing 1	Protein Coding	45	GC07P150824	0.44
oligospermia	CENPA	Centromere Protein A	Protein Coding	45	GC02P026750	0.44
oligospermia	RNF114	Ring Finger Protein 114	Protein Coding	45	GC20P049936	0.44
oligospermia	DSCAML1	DS Cell Adhesion Molecule Like 1	Protein Coding	45	GC11M117427	0.44
oligospermia	DMC1	DNA Meiotic Recombinase 1	Protein Coding	45	GC22M042304	0.44
oligospermia	LHB	Luteinizing Hormone Beta Polypeptide	Protein Coding	45	GC19M049015	0.44
oligospermia	BLZF1	Basic Leucine Zipper Nuclear Factor 1	Protein Coding	44	GC01P169337	0.44
oligospermia	GPRC6A	G Protein-Coupled Receptor Class C Group 6 Member A	Protein Coding	44	GC06M116793	0.44
oligospermia	PIWIL2	Piwi Like RNA-Mediated Gene Silencing 2	Protein Coding	44	GC08P022275	0.44
oligospermia	HSPA4L	Heat Shock Protein Family A (Hsp70) Member 4 Like	Protein Coding	44	GC04P127781	0.44
oligospermia	KIF17	Kinesin Family Member 17	Protein Coding	44	GC01M020663	0.44
oligospermia	DYNLT1	Dynein Light Chain Tctex-Type 1	Protein Coding	44	GC06M158636	0.44
oligospermia	TDRKH	Tudor And KH Domain Containing	Protein Coding	44	GC01M151792	0.44
oligospermia	PLCXD3	Phosphatidylinositol Specific Phospholipase C X Domain Containing 3	Protein Coding	43	GC05M041342	0.44
oligospermia	HIST1H1T	Histone Cluster 1 H1 Family Member T	Protein Coding	43	GC06M026107	0.44
oligospermia	DYNLT3	Dynein Light Chain Tctex-Type 3	Protein Coding	43	GC0XM037836	0.44
oligospermia	PABPC3	Poly(A) Binding Protein Cytoplasmic 3	Protein Coding	43	GC13P025095	0.44
oligospermia	TEX14	Testis Expressed 14, Intercellular Bridge Forming Factor	Protein Coding	43	GC17M058556	0.44
oligospermia	ZNF331	Zinc Finger Protein 331	Protein Coding	43	GC19P053521	0.44
oligospermia	PIWIL4	Piwi Like RNA-Mediated Gene Silencing 4	Protein Coding	42	GC11P094543	0.44
oligospermia	DNAH1	Dynein Axonemal Heavy Chain 1	Protein Coding	42	GC03P052350	0.44
oligospermia	MND1	Meiotic Nuclear Divisions 1	Protein Coding	42	GC04P153344	0.44
oligospermia	DHRS2	Dehydrogenase/Reductase 2	Protein Coding	42	GC14P024270	0.44
oligospermia	ODF1	Outer Dense Fiber Of Sperm Tails 1	Protein Coding	42	GC08P102569	0.44
oligospermia	EIF1AY	Eukaryotic Translation Initiation Factor 1A Y-Linked	Protein Coding	42	GC0YP020576	0.44
oligospermia	TSSK2	Testis Specific Serine Kinase 2	Protein Coding	42	GC22P019130	0.44
oligospermia	SUN2	Sad1 And UNC84 Domain Containing 2	Protein Coding	42	GC22M042308	0.44
oligospermia	TEX11	Testis Expressed 11	Protein Coding	42	GC0XM070528	0.44
oligospermia	SMC1B	Structural Maintenance Of Chromosomes 1B	Protein Coding	42	GC22M045344	0.44
oligospermia	SPO11	SPO11, Initiator Of Meiotic Double Stranded Breaks	Protein Coding	42	GC20P057329	0.44
oligospermia	ZFX	Zinc Finger Protein X-Linked	Protein Coding	42	GC0XP024167	0.44
oligospermia	FHL5	Four And A Half LIM Domains 5	Protein Coding	41	GC06P096562	0.44
oligospermia	MOV10L1	Mov10 RISC Complex RNA Helicase Like 1	Protein Coding	41	GC22P050089	0.44
oligospermia	SYCP2	Synaptonemal Complex Protein 2	Protein Coding	41	GC20M059863	0.44
oligospermia	SEMG1	Semenogelin 1	Protein Coding	41	GC20P045206	0.44
oligospermia	TAF7L	TATA-Box Binding Protein Associated Factor 7 Like	Protein Coding	41	GC0XM101268	0.44
oligospermia	SPATA16	Spermatogenesis Associated 16	Protein Coding	41	GC03M172889	0.44
oligospermia	ACRV1	Acrosomal Vesicle Protein 1	Protein Coding	40	GC11M125671	0.44
oligospermia	RNF141	Ring Finger Protein 141	Protein Coding	40	GC11M010573	0.44
oligospermia	IZUMO1	Izumo Sperm-Egg Fusion 1	Protein Coding	40	GC19M048740	0.44
oligospermia	VPS52	VPS52, GARP Complex Subunit	Protein Coding	40	GC06M033251	0.44
oligospermia	UTY	Ubiquitously Transcribed Tetratricopeptide Repeat Containing, Y-Linked	Protein Coding	40	GC0YM013248	0.44
oligospermia	TEKT2	Tektin 2	Protein Coding	40	GC01P036084	0.44
oligospermia	H2BFWT	H2B Histone Family Member W, Testis Specific	Protein Coding	39	GC0XM104011	0.44
oligospermia	PIWIL3	Piwi Like RNA-Mediated Gene Silencing 3	Protein Coding	39	GC22M026365	0.44
oligospermia	MEI1	Meiotic Double-Stranded Break Formation Protein 1	Protein Coding	39	GC22P041699	0.44
oligospermia	CAPZA3	Capping Actin Protein Of Muscle Z-Line Subunit Alpha 3	Protein Coding	39	GC12P018739	0.44
oligospermia	TSGA10	Testis Specific 10	Protein Coding	39	GC02M099072	0.44
oligospermia	SEMG2	Semenogelin 2	Protein Coding	39	GC20P045221	0.44
oligospermia	PABPC1L	Poly(A) Binding Protein Cytoplasmic 1 Like	Protein Coding	39	GC20P044910	0.44
oligospermia	TDRD6	Tudor Domain Containing 6	Protein Coding	39	GC06P046687	0.44
oligospermia	SMCP	Sperm Mitochondria Associated Cysteine Rich Protein	Protein Coding	39	GC01P152850	0.44
oligospermia	ZNF230	Zinc Finger Protein 230	Protein Coding	39	GC19P044002	0.44
oligospermia	ADAD2	Adenosine Deaminase Domain Containing 2	Protein Coding	38	GC16P084224	0.44
oligospermia	GMCL1	Germ Cell-Less, Spermatogenesis Associated 1	Protein Coding	38	GC02P069829	0.44
oligospermia	ZNF174	Zinc Finger Protein 174	Protein Coding	38	GC16P003401	0.44
oligospermia	HAUS7	HAUS Augmin Like Complex Subunit 7	Protein Coding	37	GC0XM153447	0.44
oligospermia	CENPC	Centromere Protein C	Protein Coding	37	GC04M067471	0.44
oligospermia	MAGEB4	MAGE Family Member B4	Protein Coding	37	GC0XP030260	0.44
oligospermia	ALPG	Alkaline Phosphatase, Germ Cell	Protein Coding	36	GC02P232407	0.44
oligospermia	FTHL17	Ferritin Heavy Chain Like 17	Protein Coding	36	GC0XM030999	0.44
oligospermia	CGB7	Chorionic Gonadotropin Subunit Beta 7	Protein Coding	36	GC19M049054	0.44
oligospermia	MT-ATP6	Mitochondrially Encoded ATP Synthase Membrane Subunit 6	Protein Coding	36	GCMTP008531	0.44
oligospermia	NXPH2	Neurexophilin 2	Protein Coding	36	GC02M138669	0.44
oligospermia	TEX13B	Testis Expressed 13B	Protein Coding	36	GC0XM107980	0.44
oligospermia	RABL2B	RAB, Member Of RAS Oncogene Family Like 2B	Protein Coding	35	GC22M050767	0.44
oligospermia	M1AP	Meiosis 1 Associated Protein	Protein Coding	34	GC02M074557	0.44
oligospermia	CRACR2A	Calcium Release Activated Channel Regulator 2A	Protein Coding	34	GC12M003880	0.44
oligospermia	SPANXA1	Sperm Protein Associated With The Nucleus, X-Linked, Family Member A1	Protein Coding	34	GC0XM141583	0.44
oligospermia	SPANXC	SPANX Family Member C	Protein Coding	34	GC0XM141241	0.44
oligospermia	TEX13A	Testis Expressed 13A	Protein Coding	34	GC0XM105218	0.44
oligospermia	RBMY1F	RNA Binding Motif Protein, Y-Linked, Family 1, Member F	Protein Coding	33	GC0YM022169	0.44
oligospermia	SPANXB1	SPANX Family Member B1	Protein Coding	31	GC0XP141002	0.44
oligospermia	SPANXD	SPANX Family Member D	Protein Coding	31	GC0XM141697	0.44
oligospermia	SPANXA2	SPANX Family Member A2	Protein Coding	30	GC0XP141590	0.44
oligospermia	RBMY1E	RNA Binding Motif Protein, Y-Linked, Family 1, Member E	Protein Coding	29	GC0YM021903	0.44
oligospermia	RBMY1J	RNA Binding Motif Protein, Y-Linked, Family 1, Member J	Protein Coding	28	GC0YP022403	0.44
oligospermia	BPY2B	Basic Charge Y-Linked 2B	Protein Coding	27	GC0YP024607	0.44
oligospermia	RBMY1B	RNA Binding Motif Protein, Y-Linked, Family 1, Member B	Protein Coding	27	GC0YP021511	0.44
oligospermia	RBMY1D	RNA Binding Motif Protein, Y-Linked, Family 1, Member D	Protein Coding	27	GC0YM021869	0.44
oligospermia	BPY2C	Basic Charge Y-Linked 2C	Protein Coding	25	GC0YM025030	0.44
oligospermia	RBMY1C	RNA Binding Motif Protein, Y-Linked, Family 1, Member C	Protein Coding	14	GC0YU900014	0.44
oligospermia	PAPPA	Pappalysin 1	Protein Coding	47	GC09P116154	0.4
oligospermia	CHEK2	Checkpoint Kinase 2	Protein Coding	60	GC22M028687	0.28
oligospermia	IDH1	Isocitrate Dehydrogenase (NADP(+)) 1, Cytosolic	Protein Coding	59	GC02M208236	0.28
oligospermia	CSNK2A1	Casein Kinase 2 Alpha 1	Protein Coding	57	GC20M000459	0.28
oligospermia	POMC	Proopiomelanocortin	Protein Coding	56	GC02M025160	0.28
oligospermia	FGF8	Fibroblast Growth Factor 8	Protein Coding	55	GC10M101770	0.28
oligospermia	TNFAIP3	TNF Alpha Induced Protein 3	Protein Coding	55	GC06P137866	0.28
oligospermia	CSNK2A2	Casein Kinase 2 Alpha 2	Protein Coding	54	GC16M058191	0.28
oligospermia	CLU	Clusterin	Protein Coding	53	GC08M027596	0.28
oligospermia	CETP	Cholesteryl Ester Transfer Protein	Protein Coding	53	GC16P056996	0.28
oligospermia	FST	Follistatin	Protein Coding	52	GC05P053480	0.28
oligospermia	TP73	Tumor Protein P73	Protein Coding	52	GC01P003652	0.28
oligospermia	ARNT	Aryl Hydrocarbon Receptor Nuclear Translocator	Protein Coding	50	GC01M150782	0.28
oligospermia	MCM8	Minichromosome Maintenance 8 Homologous Recombination Repair Factor	Protein Coding	47	GC20P005926	0.28
oligospermia	CTRL	Chymotrypsin Like	Protein Coding	45	GC16M067927	0.28
oligospermia	PACRG	Parkin Coregulated	Protein Coding	44	GC06P162727	0.28
oligospermia	TSSK6	Testis Specific Serine Kinase 6	Protein Coding	41	GC19M019514	0.28
oligospermia	EPPIN	Epididymal Peptidase Inhibitor	Protein Coding	40	GC20M045541	0.28
oligospermia	RHOXF2	Rhox Homeobox Family Member 2	Protein Coding	38	GC0XP120158	0.28
oligospermia	IGFL3	IGF Like Family Member 3	Protein Coding	37	GC19M046120	0.28
