# Supplementary material for: Deciphering the Therapeutic Mechanisms of Wuzi Ershen Decoction in Treating Oligoasthenozoospermia through the Network Pharmacology Approach
Source: Evid Based Complement Alternat Med. 2021 Aug 6;2021:5591844. doi: 10.1155/2021/5591844 (PMC8363445; doi:10.1155/2021/5591844)
Supplement: Supplementary Materials — Table S1: candidate compounds of each herb in WZESD. Table S2: detailed information for the 681 candidate targets of WZESD. Table S3: candidate compounds and their candidate targets for WZESD. Table S4: 446 target genes related to oligoasthenozoospermia obtained from GeneCards. Table S5: topological parameter for the generated oligoasthenozoospermia-specific protein interaction network. Table S6: the proteins and compounds performed for molecular docking. Table S7: molecular docking results of 61 potential compounds with 21 potential proteins. [file 5591844.f1.zip › 5591844.f1/Additional table S5.txt]

Additional Table S5 . Topological parameter for the generated oligoasthenozoospermia-specific protein interaction network
Name	Degree	Betweenness
ALB	143	0.11298229
HSP90AA1	87	0.07592846
TP53	135	0.06982591
INS	130	0.06260318
MAPK1	101	0.05384132
AR	78	0.03846234
H2AFX	63	0.03797663
AKT1	110	0.03794033
DDX4	37	0.034775
CAT	74	0.0289976
BRD2	64	0.02898094
SMARCA4	52	0.02752198
ESR1	102	0.02643303
HSPA2	33	0.02503697
KLK3	35	0.02382952
CFTR	39	0.02212822
SRY	25	0.0214984
EGFR	95	0.02073512
PCNA	73	0.02004392
IGF1	94	0.01986029
EEF2	26	0.01913812
GAPDHS	23	0.01832201
PPP1CC	24	0.01757943
IL6	105	0.01718525
NOS3	68	0.01606106
RBMY1A1	21	0.01522409
CDK1	51	0.01466608
DAZL	35	0.01463816
CENPA	35	0.01370336
CREM	18	0.01309284
F2	80	0.01304096
TNF	91	0.01279307
ACR	14	0.01246948
VDAC1	31	0.01245909
BCL2	87	0.0118201
TSSK2	11	0.01181136
TSPY1	31	0.01168163
FGF8	21	0.01139673
GNRH1	55	0.0111233
PTEN	67	0.01090219
HSFY2	27	0.01072475
HSFY1	27	0.01072475
IL8	70	0.01071485
LDHC	22	0.00964185
PRM2	22	0.0091928
MB	25	0.00889539
SYCP3	29	0.00857284
KIT	53	0.00823008
DDX3Y	26	0.00768336
PRL	63	0.00746549
CENPE	17	0.00740989
PRM1	21	0.00740026
BIRC5	55	0.00719895
UTY	25	0.00709154
POMC	61	0.00691886
ANXA5	55	0.00674002
ERBB2	63	0.00673709
CYP19A1	52	0.00672672
PARK2	14	0.00671324
EDN1	56	0.00654818
PIK3CG	76	0.00637022
DAZ1	28	0.00624649
TRIM37	11	0.00609828
SMC1B	17	0.00606705
USP26	6	0.00606367
BOLL	23	0.00600238
DMD	14	0.0059251
MBNL1	9	0.00589312
PARP1	56	0.0058058
RABL2B	3	0.00572923
SPO11	30	0.00570093
SOD1	28	0.00569623
KNG1	43	0.00563507
USP9Y	30	0.00543251
CSNK2A1	21	0.0053962
TAF7L	10	0.00532505
IL1B	66	0.00528163
CYP3A4	30	0.00525577
CYP1A1	33	0.00518396
IGF1R	52	0.00510912
CGA	17	0.00509801
CHKA	8	0.00488262
SLC1A1	4	0.00487848
SEMG1	4	0.00486618
CATSPER2	3	0.00486618
SCNN1A	2	0.00486618
LRRC6	2	0.00486618
LEP	66	0.00484899
CHEK1	44	0.0047801
INSR	50	0.00472855
CASP3	73	0.00469846
PTGS2	71	0.00453676
ACE	48	0.00445935
CDY1B	28	0.00430159
BAX	59	0.00420465
DYNLT1	3	0.00419121
CDY2A	27	0.00405639
MOV10L1	14	0.00404412
NR3C1	51	0.00398634
HNF4A	32	0.00395309
PIWIL2	14	0.00376043
GK	14	0.00343378
BRCA2	29	0.00341197
TF	55	0.00340926
CDY1	27	0.00340597
TFAM	12	0.00337679
B2M	28	0.00330439
NFKB1	68	0.00326254
MTHFR	18	0.00321842
CYP17A1	34	0.00320907
OXT	33	0.00318267
PTGS1	23	0.00315826
CDY2B	26	0.00315211
LEPR	40	0.00306557
YBX2	13	0.00305299
IL10	61	0.0029515
FSHR	31	0.00287975
BRDT	10	0.00278903
CLU	21	0.00276318
BMP2	30	0.00271998
PIWIL1	15	0.00270905
UBE2B	11	0.00270667
CAMK4	10	0.0026982
GNRHR	29	0.00269651
TIMP1	44	0.0026962
GPX4	14	0.00267086
CKM	8	0.00265278
DNMT1	25	0.00255908
GDNF	19	0.00246888
PGR	48	0.00243102
MTR	11	0.00239776
BCL2L2	15	0.0023771
MT-CYB	15	0.00234993
FUS	8	0.00227173
MT-CO2	19	0.00225919
DMC1	21	0.00221295
CDC25A	26	0.00218424
KDM6A	11	0.00212439
RBMXL2	18	0.00208527
NFKBIA	37	0.00203266
MLH3	16	0.0020312
KDM3A	8	0.00198971
IFNG	54	0.0019676
GSTP1	23	0.00195686
DNMT3B	18	0.00193912
HSD17B10	11	0.00193505
APOB	28	0.00192316
CALB2	11	0.00192006
TDRKH	9	0.00191463
CHEK2	31	0.00188808
NR5A1	25	0.00188343
HSD17B4	11	0.00188007
PBX1	9	0.00180812
GJA1	23	0.00177681
TERT	36	0.00177195
DMRT1	12	0.00176625
HMOX1	43	0.0017291
TNP1	16	0.00172842
NOS2	37	0.00172
TEX15	9	0.00164952
NR0B1	24	0.00163778
FKBP6	18	0.00159932
STAR	28	0.00158824
LHCGR	30	0.00157769
AFP	18	0.00154708
MMP9	59	0.00148589
FAS	33	0.00146459
SYCP1	17	0.00142337
FST	22	0.00142104
RXFP2	12	0.0014191
PABPC3	9	0.00141476
NFE2L2	18	0.0013931
AZU1	7	0.0013879
CNBP	6	0.00131429
C1QBP	10	0.00131138
PIK3C2A	19	0.00129278
KDM5D	21	0.00128392
ESR2	33	0.00127899
DNAH1	3	0.00127758
AMACR	8	0.00126595
XDH	4	0.00125131
TEX11	12	0.00124829
EPO	46	0.00122171
SERPINA5	10	0.00121778
PHB	11	0.0012111
HIST1H1T	9	0.00119617
DDX25	13	0.00116628
ADM	20	0.00116458
KITLG	43	0.00116436
ERCC1	20	0.00113393
SMCP	11	0.00112865
STRA8	12	0.00112373
FASLG	37	0.00109522
ELANE	28	0.00107686
SNRPN	10	0.00105363
PTPN13	6	0.00103103
BGLAP	22	0.00102607
RPS4Y2	12	0.00101863
CYP1B1	17	0.00100271
PARK7	14	0.00098818
SPATA22	9	0.00095691
TIMP2	22	0.00094848
MSH4	19	0.00094151
ZFX	9	0.00094088
PABPC1	7	0.00093429
CASP9	43	0.00093401
BAK1	32	0.00091215
AMH	23	0.00090216
FSHB	20	0.00086441
TFRC	30	0.00084441
ODF1	11	0.00084265
MSH6	23	0.00083876
GH1	25	0.00082694
INSL3	20	0.00080877
HSF1	13	0.00080696
MT-CO3	8	0.00079807
MT-CO1	10	0.00077652
VDAC2	13	0.000755
GSTT1	14	0.00074647
CSF3	43	0.00074128
PLAU	25	0.00073596
CYP26B1	7	0.00070893
CYP2D6	14	0.00070624
MSMB	5	0.00070539
DAZ4	21	0.00068519
IGFBP3	35	0.00067823
SPATA16	7	0.00067129
MND1	17	0.00066876
VCY	17	0.00065543
ESRRB	6	0.00065281
TNFAIP3	8	0.00064848
CRISP2	8	0.00064105
AHR	22	0.00062925
ARNT	18	0.00062865
BPY2B	24	0.00060466
BPY2C	24	0.00060466
RBMX	9	0.00060099
TDRD6	9	0.00056233
STK11	21	0.00055569
RAP1A	12	0.00055089
NCOA2	16	0.00055088
CENPC1	10	0.00053571
IDH1	8	0.00053018
CDC25B	14	0.0005215
ACRV1	4	0.00051985
LIG4	18	0.00051499
CENPF	15	0.0005092
TNP2	11	0.00046317
MKI67	17	0.00046113
CSNK2A2	9	0.00045397
UCHL3	5	0.00044714
PRY2	19	0.00044268
PRY	19	0.00044268
KISS1	21	0.0004383
PON1	12	0.00043284
USP2	3	0.00043005
EIF1AY	20	0.00042619
EDN2	14	0.00042471
HLA-DRB1	10	0.00042131
BPY2	21	0.00041807
INHBB	15	0.00040087
SEPT12	7	0.00038633
CLCN1	4	0.00038083
DAZ3	20	0.00035655
TSSK6	5	0.00035554
KIF17	4	0.00035492
SHBG	28	0.0003537
HSF2	9	0.00034911
PIWIL4	8	0.00034722
F5	13	0.00033872
REC8	14	0.00032861
CKB	7	0.0003232
INHBA	13	0.00031022
HEXA	5	0.00029589
KLHL10	8	0.00029584
ALPPL2	9	0.00029039
HSD17B2	7	0.00028767
FTHL17	3	0.00027892
MEI1	8	0.00027574
BRAF	11	0.00027249
KLF5	11	0.00026946
RAG1	14	0.00026131
DNMT3L	6	0.00026067
EPHX1	10	0.00025953
OXTR	20	0.00025726
MSH5	11	0.0002549
TBPL1	7	0.00025276
RNF114	6	0.00024704
DHRS2	6	0.00023946
ACPP	4	0.00023027
TNFRSF25	14	0.00022036
SOX3	10	0.00022011
IL1RAPL1	4	0.00021565
CAPZA3	4	0.00021199
ZP3	4	0.000202
HMOX2	10	0.00019938
HMGB2	9	0.00019138
IL2RA	26	0.00018421
PTGDS	7	0.00018278
COMT	13	0.00017718
AZGP1	3	0.00017281
LIPE	12	0.00017206
GSTM1	11	0.00017102
TEX14	5	0.00016578
SALL4	5	0.00016547
TGFB3	9	0.00016033
TGFA	12	0.00015976
SRD5A1	7	0.0001534
CCNA1	12	0.00015211
H2BFWT	6	0.00015007
PROK2	15	0.00014066
FGFR3	10	0.00013783
VDAC3	9	0.00013303
SERPINA6	10	0.0001324
HRH1	14	0.00012762
XPC	13	0.00012423
ADAMTS5	4	0.00012118
HFE	12	0.00011792
SYCP2	11	0.00011757
CLDN11	2	0.00011729
MCM8	10	0.00011569
MT-ATP6	8	0.00010495
IL2RB	19	0.00009958
PDE4C	3	0.00009326
GPC3	5	0.00008786
EPHX2	3	0.00008216
KRT18	12	0.0000797
PROKR2	13	0.00007852
IL11	22	0.00007846
PON2	5	0.00007778
FHL2	10	0.00007738
DMPK	4	0.00007521
SEMG2	4	0.00007202
RASSF1	9	0.00007105
LHB	14	0.00006612
CYP21A2	8	0.00005839
CIB1	6	0.00005727
EIF1AX	4	0.00005707
GUSB	4	0.00005652
SUN5	7	0.00005459
HSPA4L	4	0.00005129
PACRG	2	0.00004973
INHA	8	0.00004236
GPRC6A	13	0.00004096
NANOS1	3	0.00004035
CTRL	10	0.00003751
ADAMTS1	2	0.00003453
HSFX2	4	0.00003009
HSFX1	4	0.00003009
TP73	7	0.00002716
MMP7	17	0.00002537
POLG	5	0.00002458
LIMK2	2	0.00002186
PDE3A	2	0.0000161
STYX	2	0.0000153
DAZ2	3	0.00001358
MTRR	3	0.00001274
MT-ND4	7	0.00001207
GLA	2	0.00001142
PYGO2	2	0.00001061
PABPC1L	2	0.00000828
LTA	7	0.00000799
PAPPA	5	0.00000697
CETP	6	0.00000629
HSPH1	4	0.00000507
HNF1B	3	0.00000243
HLA-DQB1	7	0.00000099
PTPN3	4	0.00000029
BCL10	9	0
SUN2	8	0
INCENP	7	0
UBR2	4	0
CGB7	4	0
RBMY1E	3	0
RBMY1B	3	0
RBMY1D	3	0
AHRR	3	0
PIWIL3	3	0
RBMY1J	3	0
CATSPER1	2	0
FHL5	2	0
DYNLT3	2	0
HAUS7	2	0
GJB2	2	0
ATXN1	2	0
LYVE1	2	0
POC1A	2	0
DPF3	1	0
SCNN1D	1	0
CGB5	1	0
STRC	1	0
CHKB	1	0
BLZF1	1	0
SPANXA1	1	0
SPANXD	1	0
EPPIN	1	0
MAGEB4	1	0
CEP19	1	0
ZMYND10	1	0
UCK2	1	0
RHOXF2	1	0
TSSK4	1	0
GFER	1	0
RBMY1F	1	0
SLC16A7	1	0
SLC22A5	1	0
SPRY4	1	0
SLC6A14	1	0
NSUN7	1	0
HOXD13	1	0
GBA2	1	0
IZUMO1	1	0
