# Supplementary material for: Deciphering the Therapeutic Mechanisms of Wuzi Ershen Decoction in Treating Oligoasthenozoospermia through the Network Pharmacology Approach
Source: Evid Based Complement Alternat Med. 2021 Aug 6;2021:5591844. doi: 10.1155/2021/5591844 (PMC8363445; doi:10.1155/2021/5591844)
Supplement: Supplementary Materials — Table S1: candidate compounds of each herb in WZESD. Table S2: detailed information for the 681 candidate targets of WZESD. Table S3: candidate compounds and their candidate targets for WZESD. Table S4: 446 target genes related to oligoasthenozoospermia obtained from GeneCards. Table S5: topological parameter for the generated oligoasthenozoospermia-specific protein interaction network. Table S6: the proteins and compounds performed for molecular docking. Table S7: molecular docking results of 61 potential compounds with 21 potential proteins. [file 5591844.f1.zip › 5591844.f1/Additional table S6.txt]

Additional Table S6. The proteins and compounds performed for molecule docking
Protein	PDBID	Compounds
ACPP	2HPA	quercetin
AKT1	4EJN	quercetin
AKT1	4EJN	kaempferol
AKT1	4EJN	luteolin
AKT1	4EJN	baicalein
AKT1	4EJN	diosgenin
AKT1	4EJN	Paeonol
AR	2QPY	Deoxyharringtonine
AR	2QPY	Angeloylgomisin O
AR	2QPY	Gomisin R
AR	2QPY	kadsulignan B
AR	2QPY	neokadsuranin
AR	2QPY	Hypolaetin
AR	2QPY	quercetin
AR	2QPY	glycitein
AR	2QPY	isorhamnetin
AR	2QPY	kaempferol
AR	2QPY	ellagic acid
AR	2QPY	Dehydrotanshinone II A
AR	2QPY	luteolin
AR	2QPY	2-isopropyl-8-methylphenanthrene-3,4-dione
AR	2QPY	4-methylenemiltirone
AR	2QPY	2-(4-hydroxy-3-methoxyphenyl)-5-(3-hydroxypropyl)-7-methoxy-6-benzofurancarboxaldehyde
AR	2QPY	formyltanshinone
AR	2QPY	Salvilenone
AR	2QPY	dan-shexinkum d
AR	2QPY	deoxyneocryptotanshinone
AR	2QPY	dihydrotanshinlactone
AR	2QPY	isocryptotanshi-none
AR	2QPY	Isotanshinone II
AR	2QPY	miltionone ¢ñ
AR	2QPY	Miltirone
AR	2QPY	neocryptotanshinone ii
AR	2QPY	prolithospermic acid
AR	2QPY	(2R)-3-(3,4-dihydroxyphenyl)-2-[(Z)-3-(3,4-dihydroxyphenyl)acryloyl]oxy-propionic acid
AR	2QPY	tanshinone ¢ö
AR	2QPY	baicalein
AR	2QPY	3'-Methoxydaidzein
AR	2QPY	4',5-Dihydroxyflavone
AR	2QPY	Chryseriol
AR	2QPY	8-Isopentenyl-kaempferol
AR	2QPY	Anhydroicaritin
AR	2QPY	C-Homoerythrinan, 1,6-didehydro-3,15,16-trimethoxy-, (3.beta.)-
AR	2QPY	Yinyanghuo A
AR	2QPY	Yinyanghuo C
AR	2QPY	Yinyanghuo E
AR	2QPY	8-(3-methylbut-2-enyl)-2-phenyl-chromone
AR	2QPY	Gama-Octalactone
AR	2QPY	Nootkatone
AR	2QPY	Cycloartanol Acetate
AR	2QPY	Isotenulin
AR	2QPY	rosmarinic acid
BCL2	2W3L	quercetin
BCL2	2W3L	beta-sitosterol
BCL2	2W3L	kaempferol
BCL2	2W3L	tanshinone iia
BCL2	2W3L	baicalein
BCL2	2W3L	Nicotinic Acid
BCL2	2W3L	Paeonol
BCL2	2W3L	Catalpol
CDK1	4Y72	quercetin
CDK1	4Y72	kaempferol
CDK1	4Y72	baicalein
CHEK1	6FC8	glycitein
CHEK1	6FC8	isorhamnetin
CHEK1	6FC8	Isotanshinone II
CHEK1	6FC8	3'-Methoxydaidzein
CHEK1	6FC8	8-Isopentenyl-kaempferol
CHEK1	6FC8	Anhydroicaritin
CHEK1	6FC8	8-(3-methylbut-2-enyl)-2-phenyl-chromone
CHEK2	2XM9	quercetin
COMT	3BWY	Scopoletin
CYP17A1	3RUK	Nootkatone
CYP17A1	3RUK	Dihydrokaranone
CYP19A1	3S79	Nootkatone
CYP19A1	3S79	Tanshiquinone B
CYP19A1	3S79	Miltionone I
CYP19A1	3S79	Neotanshinone C
CYP19A1	3S79	Isotenulin
CYP19A1	3S79	Dihydrokaranone
CYP1A1	4I8V	quercetin
CYP1A1	4I8V	kaempferol
CYP1A1	4I8V	tanshinone iia
CYP1B1	3PM0	quercetin
CYP1B1	3PM0	kaempferol
CYP3A4	4D75	quercetin
CYP3A4	4D75	kaempferol
CYP3A4	4D75	tanshinone iia
CYP3A4	4D75	Quercitrin
EGFR	4ZAU	quercetin
EGFR	4ZAU	luteolin
ERBB2	3PP0	quercetin
ERBB2	3PP0	luteolin
ESR1	1UOM	Gomisin R
ESR1	1UOM	kadsulignan B
ESR1	1UOM	glycitein
ESR1	1UOM	isorhamnetin
ESR1	1UOM	ellagic acid
ESR1	1UOM	Dehydrotanshinone II A
ESR1	1UOM	2-isopropyl-8-methylphenanthrene-3,4-dione
ESR1	1UOM	4-methylenemiltirone
ESR1	1UOM	2-(4-hydroxy-3-methoxyphenyl)-5-(3-hydroxypropyl)-7-methoxy-5-benzofurancarboxaldehyde
ESR1	1UOM	Salvilenone
ESR1	1UOM	dan-shexinkum d
ESR1	1UOM	danshenspiroketallactone
ESR1	1UOM	deoxyneocryptotanshinone
ESR1	1UOM	dihydrotanshinlactone
ESR1	1UOM	epidanshenspiroketallactone
ESR1	1UOM	isocryptotanshi-none
ESR1	1UOM	Isotanshinone II
ESR1	1UOM	miltionone ¢ñ
ESR1	1UOM	miltipolone
ESR1	1UOM	Miltirone
ESR1	1UOM	neocryptotanshinone ii
ESR1	1UOM	prolithospermic acid
ESR1	1UOM	(2R)-3-(3,4-dihydroxyphenyl)-2-[(Z)-3-(3,4-dihydroxyphenyl)acryloyl]oxy-propionic acid
ESR1	1UOM	tanshinone ¢ö
ESR1	1UOM	harpagoside_qt
ESR1	1UOM	DFV
ESR1	1UOM	3'-Methoxydaidzein
ESR1	1UOM	(2R)-7-hydroxy-2-(4-hydroxyphenyl)chroman-4-one
ESR1	1UOM	Chryseriol
ESR1	1UOM	8-Isopentenyl-kaempferol
ESR1	1UOM	Anhydroicaritin
ESR1	1UOM	Yinyanghuo A
ESR1	1UOM	8-(3-methylbut-2-enyl)-2-phenyl-chromone
ESR1	1UOM	1,2-bis(4-hydroxy-3-methoxyphenyl)propan-1,3-diol
ESR1	1UOM	Terpinen-4-Ol
ESR1	1UOM	Delta-Terpineol
ESR1	1UOM	Linalool
ESR1	1UOM	Longispinogenin
ESR1	1UOM	Nootkatone
ESR1	1UOM	Myricadiol
ESR1	1UOM	Campesterol
ESR1	1UOM	Beta-Amyrin
ESR1	1UOM	Gamma-Sitosterol
ESR1	1UOM	Lanosterol
ESR1	1UOM	Salvinone
ESR1	1UOM	Ferruginol
ESR1	1UOM	Dihydrokaranone
ESR1	1UOM	Salviol
ESR1	1UOM	rosmarinic acid
ESR2	4IU7	glycitein
ESR2	4IU7	isorhamnetin
ESR2	4IU7	2-(4-hydroxy-3-methoxyphenyl)-5-(3-hydroxypropyl)-7-methoxy-8-benzofurancarboxaldehyde
ESR2	4IU7	Salvilenone
ESR2	4IU7	Isotanshinone II
ESR2	4IU7	3'-Methoxydaidzein
ESR2	4IU7	Anhydroicaritin
ESR2	4IU7	Yinyanghuo C
ESR2	4IU7	8-(3-methylbut-2-enyl)-2-phenyl-chromone
ESR2	4IU7	Ferruginol
ESR2	4IU7	Salviol
F2	2A2X	Gomisin-A
F2	2A2X	Dinatin
F2	2A2X	quercetin
F2	2A2X	isorhamnetin
F2	2A2X	kaempferol
F2	2A2X	Ammidin
F2	2A2X	Dehydrotanshinone II A
F2	2A2X	3¦Á-hydroxytanshinone¢òa
F2	2A2X	2-(4-hydroxy-3-methoxyphenyl)-5-(3-hydroxypropyl)-7-methoxy-4-benzofurancarboxaldehyde
F2	2A2X	formyltanshinone
F2	2A2X	3-beta-Hydroxymethyllenetanshiquinone
F2	2A2X	Methylenetanshinquinone
F2	2A2X	Przewaquinone B
F2	2A2X	przewaquinone c
F2	2A2X	(6S,7R)-6,7-dihydroxy-1,6-dimethyl-8,9-dihydro-7H-naphtho[8,7-g]benzofuran-10,11-dione
F2	2A2X	przewaquinone f
F2	2A2X	tanshinaldehyde
F2	2A2X	dan-shexinkum d
F2	2A2X	danshenspiroketallactone
F2	2A2X	dihydrotanshinlactone
F2	2A2X	C09092
F2	2A2X	Isotanshinone II
F2	2A2X	miltionone ¢ò
F2	2A2X	1-methyl-8,9-dihydro-7H-naphtho[5,6-g]benzofuran-6,10,11-trione
F2	2A2X	prolithospermic acid
F2	2A2X	(2R)-3-(3,4-dihydroxyphenyl)-2-[(Z)-3-(3,4-dihydroxyphenyl)acryloyl]oxy-propionic acid
F2	2A2X	salviolone
F2	2A2X	(6S)-6-hydroxy-1-methyl-6-methylol-8,9-dihydro-7H-naphtho[8,7-g]benzofuran-10,11-quinone
F2	2A2X	Tanshindiol B
F2	2A2X	Przewaquinone E
F2	2A2X	tanshinone iia
F2	2A2X	(6S)-6-(hydroxymethyl)-1,6-dimethyl-8,9-dihydro-7H-naphtho[8,7-g]benzofuran-10,11-dione
F2	2A2X	harpagoside_qt
F2	2A2X	8-Isopentenyl-kaempferol
F2	2A2X	Anhydroicaritin
F2	2A2X	8-(3-methylbut-2-enyl)-2-phenyl-chromone
F2	2A2X	3-Phenyldecane
F2	2A2X	P-Cymene
F2	2A2X	Cuparene
F2	2A2X	Miltirone
F2	2A2X	Dehydromiltirone
F2	2A2X	Gomisin A
F2	2A2X	geniposidic acid
F2	2A2X	Astragalin
F2	2A2X	rosmarinic acid
GSTP1	1GTI	quercetin
GSTP1	1GTI	kaempferol
GSTP1	1GTI	luteolin
GSTP1	1GTI	Quercitrin
HMOX1	6EHA	quercetin
HMOX1	6EHA	kaempferol
HMOX1	6EHA	luteolin
HRH1	3RZE	atropine
HRH1	3RZE	Atro pine
HRH1	3RZE	C-Homoerythrinan, 1,6-didehydro-3,15,16-trimethoxy-, (3.beta.)-
HRH1	3RZE	Epiguaipyridine
IGFBP3	3F5P	quercetin
INSR	5E1S	quercetin
INSR	5E1S	kaempferol
MAPK1	3W55	quercetin
MAPK1	3W55	luteolin
MAPK1	3W55	rosmarinic acid
MAPK1	3W55	Paeonol
NOS2	3E65	Hypolaetin
NOS2	3E65	Dinatin
NOS2	3E65	glycitein
NOS2	3E65	isorhamnetin
NOS2	3E65	kaempferol
NOS2	3E65	2-(4-hydroxy-3-methoxyphenyl)-5-(3-hydroxypropyl)-7-methoxy-3-benzofurancarboxaldehyde
NOS2	3E65	dan-shexinkum d
NOS2	3E65	dihydrotanshinlactone
NOS2	3E65	isocryptotanshi-none
NOS2	3E65	Isotanshinone II
NOS2	3E65	prolithospermic acid
NOS2	3E65	3'-Methoxydaidzein
NOS2	3E65	Chryseriol
NOS2	3E65	Anhydroicaritin
NOS2	3E65	Yinyanghuo C
NOS2	3E65	Yinyanghuo E
NOS2	3E65	8-(3-methylbut-2-enyl)-2-phenyl-chromone
NOS2	3E65	Citrulline
NOS2	3E65	Astragalin
NOS2	3E65	Hyperoside
NOS3	3DQT	Gomisin-A
NOS3	3DQT	Dinatin
NOS3	3DQT	quercetin
NOS3	3DQT	sesamin
NOS3	3DQT	isorhamnetin
NOS3	3DQT	kaempferol
NOS3	3DQT	2-isopropyl-8-methylphenanthrene-3,4-dione
NOS3	3DQT	4-methylenemiltirone
NOS3	3DQT	deoxyneocryptotanshinone
NOS3	3DQT	epidanshenspiroketallactone
NOS3	3DQT	Miltirone
NOS3	3DQT	neocryptotanshinone ii
NOS3	3DQT	Anhydroicaritin
NOS3	3DQT	8-(3-methylbut-2-enyl)-2-phenyl-chromone
NOS3	3DQT	Citrulline
NR3C1	5NFP	neokadsuranic acid C
NR3C1	5NFP	6-Fluoroindole-7-Dehydrocholesterol
NR3C1	5NFP	przewalskin a
NR3C1	5NFP	przewalskin b
NR3C1	5NFP	Danshenol B
NR3C1	5NFP	miltionone ¢ñ
NR3C1	5NFP	miltionone ¢ò
NR3C1	5NFP	salvilenone ¢ñ
PARP1	1UK1	quercetin
PARP1	1UK1	tanshinone iia
PDE3A	1XOZ	beta-sitosterol
PDE3A	1XOZ	glycitein
PDE3A	1XOZ	1,2,5,6-tetrahydrotanshinone
PDE3A	1XOZ	dihydrotanshinlactone
PDE3A	1XOZ	epidanshenspiroketallactone
PDE3A	1XOZ	neocryptotanshinone ii
PDE3A	1XOZ	salviolone
PDE3A	1XOZ	baicalein
PDE3A	1XOZ	(2R)-7-hydroxy-2-(4-hydroxyphenyl)chroman-4-one
PDE3A	1XOZ	8-Isopentenyl-kaempferol
PDE3A	1XOZ	C-Homoerythrinan, 1,6-didehydro-3,15,16-trimethoxy-, (3.beta.)-
PDE3A	1XOZ	8-(3-methylbut-2-enyl)-2-phenyl-chromone
PDE3A	1XOZ	Nonylphenol
PDE3A	1XOZ	Elemicin
PDE3A	1XOZ	Nootkatone
PDE3A	1XOZ	Ferruginol
PDE3A	1XOZ	Dihydrokaranone
PDE3A	1XOZ	Methylchavicol
PGR	3G8O	daucostero_qt
PGR	3G8O	sitosterol
PGR	3G8O	Sitosterol alpha1
PGR	3G8O	LAN
PGR	3G8O	Stigmasterol
PGR	3G8O	beta-sitosterol
PGR	3G8O	cam pesterol
PGR	3G8O	24-methylidenelophenol
PGR	3G8O	daucosterol_qt
PGR	3G8O	CLR
PGR	3G8O	14b-pregnane
PGR	3G8O	24-ethylcholest-22-enol
PGR	3G8O	24-ethylcholesta-5,22-dienol
PGR	3G8O	24-methyl-31-norlanost-9(11)-enol
PGR	3G8O	24-methylenelanost-8-enol
PGR	3G8O	Fucosterol
PGR	3G8O	31-norlanost-9(11)-enol
PGR	3G8O	31-norlanosterol
PGR	3G8O	4,24-methyllophenol
PGR	3G8O	Lophenol
PGR	3G8O	4alpha,14alpha,24-trimethylcholesta-8,24-dienol
PGR	3G8O	4alpha,24-dimethylcholesta-7,24-dienol
PGR	3G8O	4alpha-methyl-24-ethylcholesta-7,24-dienol
PGR	3G8O	6-Fluoroindole-7-Dehydrocholesterol
PGR	3G8O	lanost-8-en-3beta-ol
PGR	3G8O	lanost-8-enol
PGR	3G8O	Obtusifoliol
PGR	3G8O	NSC63551
PGR	3G8O	kaempferol
PGR	3G8O	campest-5-en-3beta-ol
PGR	3G8O	Isofucosterol
PGR	3G8O	ellagic acid
PGR	3G8O	Poriferasterol
PGR	3G8O	poriferast-5-en-3beta-ol
PGR	3G8O	przewalskin b
PGR	3G8O	Danshenol B
PGR	3G8O	cryptotanshinone
PGR	3G8O	miltionone ¢ò
PGR	3G8O	salvilenone ¢ñ
PGR	3G8O	diosgenin
PGR	3G8O	24-epicampesterol
PGR	3G8O	Terpinen-4-Ol
PGR	3G8O	Delta-Terpineol
PGR	3G8O	Linalool
PGR	3G8O	Longispinogenin
PGR	3G8O	Nootkatone
PGR	3G8O	Myricadiol
PGR	3G8O	Campesterol
PGR	3G8O	Beta-Amyrin
PGR	3G8O	Gamma-Sitosterol
PGR	3G8O	Lanosterol
PGR	3G8O	Isotenulin
PGR	3G8O	Dihydrokaranone
PIK3CG	3CSF	Dihydrotricetin
PIK3CG	3CSF	Hypolaetin
PIK3CG	3CSF	Dinatin
PIK3CG	3CSF	quercetin
PIK3CG	3CSF	beta-sitosterol
PIK3CG	3CSF	isorhamnetin
PIK3CG	3CSF	kaempferol
PIK3CG	3CSF	Ammidin
PIK3CG	3CSF	luteolin
PIK3CG	3CSF	2-isopropyl-8-methylphenanthrene-3,4-dione
PIK3CG	3CSF	formyltanshinone
PIK3CG	3CSF	Przewaquinone B
PIK3CG	3CSF	przewaquinone c
PIK3CG	3CSF	Danshenol A
PIK3CG	3CSF	dihydrotanshinlactone
PIK3CG	3CSF	dihydrotanshinone¢ñ
PIK3CG	3CSF	1-methyl-8,9-dihydro-7H-naphtho[5,6-g]benzofuran-6,10,11-trione
PIK3CG	3CSF	DFV
PIK3CG	3CSF	baicalein
PIK3CG	3CSF	(2R)-7-hydroxy-2-(4-hydroxyphenyl)chroman-4-one
PIK3CG	3CSF	4',5-Dihydroxyflavone
PIK3CG	3CSF	Astragalin
PIK3CG	3CSF	Hyperoside
PLAU	3IG6	quercetin
PLAU	3IG6	Stigmasterol
PTEN	1D5R	quercetin
PTEN	1D5R	Paeonol
PTGS1	1Q4G	Dihydrotricetin
PTGS1	1Q4G	Hypolaetin
PTGS1	1Q4G	Dinatin
PTGS1	1Q4G	quercetin
PTGS1	1Q4G	Mandenol
PTGS1	1Q4G	Ethyl linolenate
PTGS1	1Q4G	Stigmasterol
PTGS1	1Q4G	beta-sitosterol
PTGS1	1Q4G	glycitein
PTGS1	1Q4G	isorhamnetin
PTGS1	1Q4G	kaempferol
PTGS1	1Q4G	1,2,5,6-tetrahydrotanshinone
PTGS1	1Q4G	luteolin
PTGS1	1Q4G	5,6-dihydroxy-7-isopropyl-1,1-dimethyl-2,3-dihydrophenanthren-4-one
PTGS1	1Q4G	2-isopropyl-8-methylphenanthrene-3,4-dione
PTGS1	1Q4G	4-methylenemiltirone
PTGS1	1Q4G	przewaquinone c
PTGS1	1Q4G	Danshenol A
PTGS1	1Q4G	Salvilenone
PTGS1	1Q4G	cryptotanshinone
PTGS1	1Q4G	dan-shexinkum d
PTGS1	1Q4G	danshenspiroketallactone
PTGS1	1Q4G	deoxyneocryptotanshinone
PTGS1	1Q4G	dihydrotanshinlactone
PTGS1	1Q4G	dihydrotanshinone¢ñ
PTGS1	1Q4G	epidanshenspiroketallactone
PTGS1	1Q4G	isocryptotanshi-none
PTGS1	1Q4G	miltionone ¢ñ
PTGS1	1Q4G	Miltirone
PTGS1	1Q4G	neocryptotanshinone ii
PTGS1	1Q4G	neocryptotanshinone
PTGS1	1Q4G	1-methyl-8,9-dihydro-7H-naphtho[5,6-g]benzofuran-6,10,11-trione
PTGS1	1Q4G	prolithospermic acid
PTGS1	1Q4G	salviolone
PTGS1	1Q4G	tanshinone ¢ö
PTGS1	1Q4G	DFV
PTGS1	1Q4G	baicalein
PTGS1	1Q4G	3'-Methoxydaidzein
PTGS1	1Q4G	(2R)-7-hydroxy-2-(4-hydroxyphenyl)chroman-4-one
PTGS1	1Q4G	4',5-Dihydroxyflavone
PTGS1	1Q4G	Linoleyl acetate
PTGS1	1Q4G	Chryseriol
PTGS1	1Q4G	8-Isopentenyl-kaempferol
PTGS1	1Q4G	Anhydroicaritin
PTGS1	1Q4G	C-Homoerythrinan, 1,6-didehydro-3,15,16-trimethoxy-, (3.beta.)-
PTGS1	1Q4G	6-hydroxy-11,12-dimethoxy-2,2-dimethyl-1,8-dioxo-2,3,4,8-tetrahydro-1H-isochromeno[3,4-h]isoquinolin-2-ium
PTGS1	1Q4G	8-(3-methylbut-2-enyl)-2-phenyl-chromone
PTGS1	1Q4G	1-Phenyl-1,3-Butanedion
PTGS1	1Q4G	Clupanodonic Acid
PTGS1	1Q4G	Nicotinic Acid
PTGS1	1Q4G	Tanshiquinone B
PTGS1	1Q4G	Miltionone I
PTGS1	1Q4G	Dehydromiltirone
PTGS1	1Q4G	Astragalin
PTGS1	1Q4G	Hyperoside
PTGS1	1Q4G	Paeonol
PTGS1	1Q4G	cinnamic acid
PTGS2	3NT1	Schizandrer B
PTGS2	3NT1	Gomisin R
PTGS2	3NT1	neokadsuranin
PTGS2	3NT1	Dihydrotricetin
PTGS2	3NT1	Hypolaetin
PTGS2	3NT1	Dinatin
PTGS2	3NT1	quercetin
PTGS2	3NT1	Sitosterol alpha1
PTGS2	3NT1	Mandenol
PTGS2	3NT1	Stigmasterol
PTGS2	3NT1	beta-sitosterol
PTGS2	3NT1	cyanin
PTGS2	3NT1	glycitein
PTGS2	3NT1	14b-pregnane
PTGS2	3NT1	7-O-Methylluteolin-6-C-beta-glucoside_qt
PTGS2	3NT1	sesamin
PTGS2	3NT1	isorhamnetin
PTGS2	3NT1	kaempferol
PTGS2	3NT1	Ammidin
PTGS2	3NT1	1,2,5,6-tetrahydrotanshinone
PTGS2	3NT1	isoimperatorin
PTGS2	3NT1	sugiol
PTGS2	3NT1	Dehydrotanshinone II A
PTGS2	3NT1	digallate
PTGS2	3NT1	luteolin
PTGS2	3NT1	5,6-dihydroxy-7-isopropyl-1,1-dimethyl-2,3-dihydrophenanthren-4-one
PTGS2	3NT1	2-isopropyl-8-methylphenanthrene-3,4-dione
PTGS2	3NT1	3¦Á-hydroxytanshinone¢òa
PTGS2	3NT1	(E)-3-[2-(3,4-dihydroxyphenyl)-7-hydroxy-benzofuran-4-yl]acrylic acid
PTGS2	3NT1	4-methylenemiltirone
PTGS2	3NT1	formyltanshinone
PTGS2	3NT1	3-beta-Hydroxymethyllenetanshiquinone
PTGS2	3NT1	Methylenetanshinquinone
PTGS2	3NT1	przewalskin b
PTGS2	3NT1	Przewaquinone B
PTGS2	3NT1	przewaquinone c
PTGS2	3NT1	(6S,7R)-6,7-dihydroxy-1,6-dimethyl-8,9-dihydro-7H-naphtho[8,7-g]benzofuran-10,11-dione
PTGS2	3NT1	przewaquinone f
PTGS2	3NT1	sclareol
PTGS2	3NT1	tanshinaldehyde
PTGS2	3NT1	Danshenol B
PTGS2	3NT1	Danshenol A
PTGS2	3NT1	Salvilenone
PTGS2	3NT1	cryptotanshinone
PTGS2	3NT1	danshenspiroketallactone
PTGS2	3NT1	deoxyneocryptotanshinone
PTGS2	3NT1	dihydrotanshinlactone
PTGS2	3NT1	dihydrotanshinone¢ñ
PTGS2	3NT1	epidanshenspiroketallactone
PTGS2	3NT1	isocryptotanshi-none
PTGS2	3NT1	Isotanshinone II
PTGS2	3NT1	miltionone ¢ñ
PTGS2	3NT1	miltionone ¢ò
PTGS2	3NT1	Miltirone
PTGS2	3NT1	neocryptotanshinone ii
PTGS2	3NT1	neocryptotanshinone
PTGS2	3NT1	1-methyl-8,9-dihydro-7H-naphtho[5,6-g]benzofuran-6,10,11-trione
PTGS2	3NT1	prolithospermic acid
PTGS2	3NT1	(2R)-3-(3,4-dihydroxyphenyl)-2-[(Z)-3-(3,4-dihydroxyphenyl)acryloyl]oxy-propionic acid
PTGS2	3NT1	salvianolic acid g
PTGS2	3NT1	salvilenone ¢ñ
PTGS2	3NT1	salviolone
PTGS2	3NT1	(6S)-6-hydroxy-1-methyl-6-methylol-8,9-dihydro-7H-naphtho[8,7-g]benzofuran-10,11-quinone
PTGS2	3NT1	Tanshindiol B
PTGS2	3NT1	Przewaquinone E
PTGS2	3NT1	tanshinone iia
PTGS2	3NT1	(6S)-6-(hydroxymethyl)-1,6-dimethyl-8,9-dihydro-7H-naphtho[8,7-g]benzofuran-10,11-dione
PTGS2	3NT1	tanshinone ¢ö
PTGS2	3NT1	DFV
PTGS2	3NT1	baicalein
PTGS2	3NT1	3'-Methoxydaidzein
PTGS2	3NT1	(2R)-7-hydroxy-2-(4-hydroxyphenyl)chroman-4-one
PTGS2	3NT1	diosgenin
PTGS2	3NT1	4',5-Dihydroxyflavone
PTGS2	3NT1	Linoleyl acetate
PTGS2	3NT1	Chryseriol
PTGS2	3NT1	8-Isopentenyl-kaempferol
PTGS2	3NT1	olivil
PTGS2	3NT1	Anhydroicaritin
PTGS2	3NT1	C-Homoerythrinan, 1,6-didehydro-3,15,16-trimethoxy-, (3.beta.)-
PTGS2	3NT1	Yinyanghuo A
PTGS2	3NT1	Yinyanghuo C
PTGS2	3NT1	Yinyanghuo E
PTGS2	3NT1	6-hydroxy-11,12-dimethoxy-2,2-dimethyl-1,8-dioxo-2,3,4,8-tetrahydro-1H-isochromeno[3,4-h]isoquinolin-2-ium
PTGS2	3NT1	8-(3-methylbut-2-enyl)-2-phenyl-chromone
PTGS2	3NT1	1,2-bis(4-hydroxy-3-methoxyphenyl)propan-1,3-diol
PTGS2	3NT1	Icariside A7
PTGS2	3NT1	1-Phenyl-1,3-Butanedion
PTGS2	3NT1	Clupanodonic Acid
PTGS2	3NT1	Nicotinic Acid
PTGS2	3NT1	Tanshiquinone B
PTGS2	3NT1	Miltionone I
PTGS2	3NT1	Dehydromiltirone
PTGS2	3NT1	Astragalin
PTGS2	3NT1	Hyperoside
PTGS2	3NT1	Quercitrin
PTGS2	3NT1	rosmarinic acid
PTGS2	3NT1	Paeonol
PTGS2	3NT1	harpagoside
PTGS2	3NT1	cinnamic acid
SOD1	5O40	quercetin
SOD1	5O40	diosgenin
SOD1	5O40	Catalpol
TNF	2AZ5	quercetin
TNF	2AZ5	kaempferol
TNF	2AZ5	matrine
TNF	2AZ5	luteolin
TNF	2AZ5	cryptotanshinone
TNF	2AZ5	Nonylphenol
TNF	2AZ5	Tanshiquinone B
TNF	2AZ5	Miltionone I
TNF	2AZ5	Ferruginol
TNF	2AZ5	Neocryptotanshinone Ii
TNF	2AZ5	Paeonol
XDH	1N5X	quercetin
XDH	1N5X	isorhamnetin
XDH	1N5X	kaempferol
XDH	1N5X	luteolin
XDH	1N5X	Riboflavine
