# Supplementary material for: Deciphering the Therapeutic Mechanisms of Wuzi Ershen Decoction in Treating Oligoasthenozoospermia through the Network Pharmacology Approach
Source: Evid Based Complement Alternat Med. 2021 Aug 6;2021:5591844. doi: 10.1155/2021/5591844 (PMC8363445; doi:10.1155/2021/5591844)
Supplement: Supplementary Materials — Table S1: candidate compounds of each herb in WZESD. Table S2: detailed information for the 681 candidate targets of WZESD. Table S3: candidate compounds and their candidate targets for WZESD. Table S4: 446 target genes related to oligoasthenozoospermia obtained from GeneCards. Table S5: topological parameter for the generated oligoasthenozoospermia-specific protein interaction network. Table S6: the proteins and compounds performed for molecular docking. Table S7: molecular docking results of 61 potential compounds with 21 potential proteins. [file 5591844.f1.zip › 5591844.f1/Additional table S7.txt]

Additional Table S7. Molecule docking results of 61 potential compounds with 21 potential proteins
Protein name	PDB ID	Compounds	Binding affinity
ACPP	2HPA	quercetin	-8.2
		Original ligand	-5.7
AR	2QPY	epidanshenspiroketallactone	-6.8
		8-(3-methylbut-2-enyl)-2-phenyl-chromone	-6.7
		Campesterol	-6.7
		tanshinone iia	-6.5
		2-isopropyl-8-methylphenanthrene-3,4-dione	-6.5
		przewaquinone c	-6.4
		dihydrotanshinlactone	-6.3
		danshenspiroketallactone	-6.3
		4-methylenemiltirone	-6.3
		Yinyanghuo C	-6.3
		Yinyanghuo A	-6.3
		Miltirone	-6.2
		Methylenetanshinquinone	-6.2
		5,6-dihydroxy-7-isopropyl-1,1-dimethyl-2,3-dihydrophenanthren-4-one	-6.2
		Yinyanghuo E	-6.2
		Gomisin R	-6.1
		prolithospermic acid	-6.1
		neocryptotanshinone ii	-6.1
		deoxyneocryptotanshinone	-6.1
		formyltanshinone	-6.1
		Deoxyharringtonine	-6.1
		Anhydroicaritin	-6.1
		baicalein	-6.1
		Tanshindiol B	-6
		4',5-Dihydroxyflavone	-6
		8-Isopentenyl-kaempferol	-6
		przewaquinone f	-5.9
		luteolin	-5.9
		Angeloylgomisin O	-5.8
		C-Homoerythrinan, 1,6-didehydro-3,15,16-trimethoxy-, (3.beta.)-	-5.8
		kadsulignan B	-5.7
		Hypolaetin	-5.7
		ellagic acid	-5.7
		Chryseriol	-5.6
		neokadsuranin	-5.5
		kaempferol	-5.5
		isorhamnetin	-5.4
		quercetin	-5.4
		Isotenulin	-5.9
		Nootkatone	-6.6
		Original ligand	-5.4
CHEK1	6FC8	5,6-dihydroxy-7-isopropyl-1,1-dimethyl-2,3-dihydrophenanthren-4-one	-9.5
		8-(3-methylbut-2-enyl)-2-phenyl-chromone	-9.4
		Anhydroicaritin	-9.4
		8-Isopentenyl-kaempferol	-9.3
		Original ligand	-9.1
CYP3A4	4D75	quercetin	-8.9
		kaempferol	-8.7
		tanshinone iia	-10.3
		Original ligand	-7
EGFR	4ZAU	salviolone	-8
		quercetin	-7.9
		luteolin	-7.9
		Original ligand	-7.2
F2	2Z2X	8-(3-methylbut-2-enyl)-2-phenyl-chromone	-9.2
		8-Isopentenyl-kaempferol	-9.1
		Original ligand	-87
GSTP1	1GTI	salvilenone ¢ñ	-8.4
		luteolin	-8.1
		kaempferol	-7.8
		quercetin	-7.8
		Original ligand	-6.9
HMOX1	6EHA	salviolone	-8.3
		luteolin	-8.2
		kaempferol	-7.5
		quercetin	-7.5
		Original ligand	-6.9
IGFBP3	3F5P	quercetin	-7.3
		Original ligand	-7.2
NOS2	3E65	8-(3-methylbut-2-enyl)-2-phenyl-chromone	-11.7
		przewaquinone c	-10.1
		Hypolaetin	-9.8
		Yinyanghuo E	-9.8
		Yinyanghuo C	-9.7
		Chryseriol	-9.7
		2-isopropyl-8-methylphenanthrene-3,4-dione	-9.5
		dihydrotanshinlactone	-9.3
		Miltirone	-9.2
		3'-Methoxydaidzein	-9.2
		Anhydroicaritin	-9
		tanshinaldehyde	-8.9
		kaempferol	-8.9
		danshenspiroketallactone	-8.7
		Dinatin	-8.7
		glycitein	-8.6
		isorhamnetin	-8.5
		Original ligand	-8.5
NOS3	3DQT	Anhydroicaritin	-9.3
		sesamin	-9.3
		8-(3-methylbut-2-enyl)-2-phenyl-chromone	-9.1
		Dinatin	-8.8
		neocryptotanshinone ii	-8.6
		4-methylenemiltirone	-8.6
		Salvilenone	-8.4
		prolithospermic acid	-8.3
		kaempferol	-8.3
		quercetin	-8.3
		isorhamnetin	-8.2
		deoxyneocryptotanshinone	-8.1
		2-(4-hydroxy-3-methoxyphenyl)-5-(3-hydroxypropyl)-7-methoxy-3-benzofurancarboxaldehyde	-8
		Gomisin-A	-7.8
		Original ligand	-7.7
PGR	3G8O	tanshinone iia	-9.4
		14b-pregnane	-9.3
		Isotanshinone II	-9.2
		Original ligand	-9.2
PIK3CG	3CSF	Isotanshinone II	-9.5
		1-methyl-8,9-dihydro-7H-naphtho[5,6-g]benzofuran-6,10,11-trione	-9.2
		2-isopropyl-8-methylphenanthrene-3,4-dione	-9.1
		Miltirone	-8.9
		isocryptotanshi-none	-8.9
		epidanshenspiroketallactone	-8.8
		cryptotanshinone	-8.7
		(6S)-6-hydroxy-1-methyl-6-methylol-8,9-dihydro-7H-naphtho[8,7-g]benzofuran-10,11-quinone	-8.6
		4',5-Dihydroxyflavone	-8.4
		Original ligand	-8.3
PTEN	1D5R	quercetin	-6.4
		Original ligand	-5.5
PTGS2	3NT1	1,2,5,6-tetrahydrotanshinone	-10.3
		salvilenone ¢ñ	-9.5
		2-isopropyl-8-methylphenanthrene-3,4-dione	-9.5
		Yinyanghuo A	-9.5
		sesamin	-9.5
		Yinyanghuo C	-9.4
		Original ligand	-9.4
SOD1	5O40	diosgenin	-8.1
		quercetin	-6.6
		Original ligand	-5.7
TNF	2AZ5	dihydrotanshinlactone	-10.1
		Original ligand	-9.3
XDH	1N5X	quercetin	-9.4
		kaempferol	-9.3
		isorhamnetin	-9.3
		luteolin	-10.6
		Original ligand	-7.8
COMT	3BWY	Scopoletin	-6.1
		Original ligand	-5.7
HRH1	3RZE	Epiguaipyridine	-4.4
		Original ligand	-4
PDE3A	1XOZ	Dehydromiltirone	-10.1
		Original ligand	-9.8
